# Supplementary material for: A second monoclinic polymorph of N-(pyrazin-2-yl)aniline
Source: Acta Crystallogr Sect E Struct Rep Online. 2008 Oct 11;64(Pt 11):o2106. doi: 10.1107/S1600536808031954 (PMC2959673; doi:10.1107/S1600536808031954)
Supplement: Supplementary file 1 [file e-64-o2106-sup1.cif]

##############################################################################
###                                                                        ###
###        Electronic paper (Acta Crystallographica Section E)             ###
###                                                                        ###
##############################################################################
#                                                                            #
# This CIF contains the data in a paper accepted for publication in Acta     #
# Crystallographica Section E. It conforms to the requirements of Notes      #
# for Authors for Section E, and has been peer reviewed under the auspices   #
# of the IUCr Commission on Journals.                                        #
#                                                                            #
# Full details of the Crystallographic Information File format               #
# are given in the paper "The Crystallographic Information File (CIF):       #
# a New Standard Archive File for Crystallography" by S. R. Hall, F. H.      #
# Allen and I. D. Brown [Acta Cryst. (1991), A47, 655-685].                  #
#                                                                            #
# The current version of the core CIF dictionary is obtainable from          #
# ftp://ftp.iucr.org/pub/cif_core.dic. The current version number is 2.4.    #
#                                                                            #
# Software is freely available for graphical display of the structure(s) in  #
# this CIF.  For information consult the CIF home page http://www.iucr.org/  #
# cif/home.html                                                              #
#                                                                            #
# This file may be used for bona fide research purposes within the           #
# scientific community so long as proper attribution is given to the journal # 
# article from which it was obtained.                                        #
#                                                                            #
##############################################################################
                                             
data_global
_audit_creation_method     SHELXL-97
_journal_date_recd_electronic     2008-09-23
_journal_date_accepted     2008-10-04
_journal_name_full     'Acta Crystallographica, Section E'
_journal_year     2008
_journal_volume     64
_journal_issue     11
_journal_page_first     o2106
_journal_page_last     o2106
_journal_paper_category     QO
_journal_coeditor_code     PK2124
_publ_contact_author_name     'Dr Seik Weng Ng'
_publ_contact_author_address
;
Department of Chemistry
University of Malaya
50603 Kuala Lumpur
Malaysia
;
_publ_contact_author_email     seikweng@um.edu.my
_publ_contact_author_fax     '03 7967 4193'
_publ_contact_author_phone     '03 7967 6778'
_publ_section_title
;
A second monoclinic polymorph of <i>N</i>-(pyrazin-2-yl)aniline
;
loop_
    _publ_author_name
    _publ_author_address
    'Abdullah, Zanariah'
;
Department of Chemistry
University of Malaya
50603 Kuala Lumpur
Malaysia
;
    'Ng, Seik Weng'
;
Department of Chemistry
University of Malaya
50603 Kuala Lumpur
Malaysia
;
data_I
_audit_creation_method     SHELXL97
_chemical_name_systematic
;
N-(pyrazin-2-yl)aniline
;
_chemical_name_common     ?
_chemical_formula_moiety     'C10 H9 N3'
_chemical_formula_sum     'C10 H9 N3'
_chemical_formula_iupac     'C10 H9 N3'
_chemical_formula_weight     171.20
_chemical_melting_point     ?
_symmetry_cell_setting     monoclinic
_symmetry_space_group_name_H-M     'P 21/n'
_symmetry_space_group_name_Hall     '-P 2yn'
loop_
    _symmetry_equiv_pos_as_xyz
    'x, y, z'
    '-x+1/2, y+1/2, -z+1/2'
    '-x, -y, -z'
    'x-1/2, -y-1/2, z-1/2'
_cell_length_a     8.2194(3)
_cell_length_b     8.8851(3)
_cell_length_c     11.8395(4)
_cell_angle_alpha     90.00
_cell_angle_beta     104.643(2)
_cell_angle_gamma     90.00
_cell_volume     836.56(5)
_cell_formula_units_Z     4
_cell_measurement_reflns_used     1282
_cell_measurement_theta_min     2.7
_cell_measurement_theta_max     26.1
_cell_measurement_temperature     100(2)
_exptl_crystal_description     prism
_exptl_crystal_colour     'pale yellow'
_exptl_crystal_size_max     0.25
_exptl_crystal_size_mid     0.05
_exptl_crystal_size_min     0.03
_exptl_crystal_density_diffrn     1.359
_exptl_crystal_density_meas     ?
_exptl_crystal_density_method     'not measured'
_exptl_crystal_F_000     360
_exptl_absorpt_coefficient_mu     0.086
_exptl_absorpt_correction_type     none
_exptl_absorpt_process_details     ?
_exptl_absorpt_correction_T_min     ?
_exptl_absorpt_correction_T_max     ?
_diffrn_ambient_temperature     100(2)
_diffrn_radiation_type     MoK\a
_diffrn_radiation_wavelength     0.71073
_diffrn_radiation_source     'fine-focus sealed tube'
_diffrn_radiation_monochromator     graphite
_diffrn_measurement_device_type     'Bruker SMART APEX'
_diffrn_measurement_method     \w
_diffrn_detector_area_resol_mean     ?
_diffrn_reflns_number     7621
_diffrn_reflns_av_R_equivalents     0.0447
_diffrn_reflns_av_sigmaI/netI     0.0408
_diffrn_reflns_theta_min     2.72
_diffrn_reflns_theta_max     27.49
_diffrn_reflns_theta_full     27.49
_diffrn_measured_fraction_theta_max     0.999
_diffrn_measured_fraction_theta_full     0.999
_diffrn_reflns_limit_h_min     -10
_diffrn_reflns_limit_h_max     10
_diffrn_reflns_limit_k_min     -11
_diffrn_reflns_limit_k_max     11
_diffrn_reflns_limit_l_min     -15
_diffrn_reflns_limit_l_max     14
_diffrn_standards_number     0
_diffrn_standards_interval_count     0
_diffrn_standards_interval_time     0
_diffrn_standards_decay_%     0
_reflns_number_total     1922
_reflns_number_gt     1389
_reflns_threshold_expression     I>2\s(I)
_refine_ls_structure_factor_coef     Fsqd
_refine_ls_matrix_type     full
_refine_ls_R_factor_all     0.0659
_refine_ls_R_factor_gt     0.0424
_refine_ls_wR_factor_gt     0.0999
_refine_ls_wR_factor_ref     0.1128
_refine_ls_goodness_of_fit_ref     1.028
_refine_ls_restrained_S_all     1.028
_refine_ls_number_reflns     1922
_refine_ls_number_parameters     122
_refine_ls_number_restraints     0
_refine_ls_hydrogen_treatment     mixed
_refine_ls_weighting_scheme     calc
_refine_ls_weighting_details
       'calc w = 1/[\s^2^(Fo^2^)+(0.0547P)^2^+0.1331P] where P=(Fo^2^+2Fc^2^)/3'
_atom_sites_solution_hydrogens     geom
_atom_sites_solution_primary     direct
_atom_sites_solution_secondary     difmap
_refine_ls_shift/su_max     0.001
_refine_ls_shift/su_mean     0.001
_refine_diff_density_max     0.201
_refine_diff_density_min     -0.225
_refine_ls_extinction_method     none
_refine_ls_extinction_coef     ?
loop_
    _atom_type_symbol
    _atom_type_description
    _atom_type_scat_dispersion_real
    _atom_type_scat_dispersion_imag
    _atom_type_scat_source
    'C' 'C' 0.0033 0.0016
                         'International Tables Vol C Tables 4.2.6.8 and 6.1.1.4'
    'H' 'H' 0.0000 0.0000
                         'International Tables Vol C Tables 4.2.6.8 and 6.1.1.4'
    'N' 'N' 0.0061 0.0033
                         'International Tables Vol C Tables 4.2.6.8 and 6.1.1.4'
_computing_data_collection     'APEX2 (Bruker, 2007)'
_computing_cell_refinement     'SAINT (Bruker, 2007)'
_computing_data_reduction     'SAINT (Bruker, 2007)'
_computing_structure_solution     'SHELXS97 (Sheldrick, 2008)'
_computing_structure_refinement     'SHELXL97 (Sheldrick, 2008)'
_computing_molecular_graphics     'X-SEED (Barbour, 2001)'
_computing_publication_material     'publCIF (Westrip, 2008)'
loop_
    _atom_site_type_symbol
    _atom_site_label
    _atom_site_fract_x
    _atom_site_fract_y
    _atom_site_fract_z
    _atom_site_U_iso_or_equiv
    _atom_site_adp_type
    _atom_site_calc_flag
    _atom_site_refinement_flags
    _atom_site_occupancy
    _atom_site_disorder_assembly
    _atom_site_disorder_group
    N N1 1.00115(16) 0.42084(14) 0.63143(11) 0.0216(3) Uani d . 1 . .
    H H1 1.103(2) 0.377(2) 0.6527(15) 0.035(5) Uiso d . 1 . .
    N N2 0.84988(15) 0.63197(14) 0.66840(11) 0.0230(3) Uani d . 1 . .
    N N3 1.15770(16) 0.76478(14) 0.78284(11) 0.0228(3) Uani d . 1 . .
    C C1 0.86787(18) 0.33136(16) 0.56827(12) 0.0193(3) Uani d . 1 . .
    C C2 0.89595(19) 0.17682(17) 0.56499(13) 0.0254(4) Uani d . 1 . .
    H H2 1.0021 0.1367 0.6049 0.030 Uiso calc R 1 . .
    C C3 0.7717(2) 0.08147(17) 0.50462(14) 0.0264(4) Uani d . 1 . .
    H H3 0.7933 -0.0235 0.5030 0.032 Uiso calc R 1 . .
    C C4 0.61582(19) 0.13750(17) 0.44633(13) 0.0232(3) Uani d . 1 . .
    H H4 0.5296 0.0717 0.4058 0.028 Uiso calc R 1 . .
    C C5 0.58777(19) 0.29106(17) 0.44814(13) 0.0222(3) Uani d . 1 . .
    H H5 0.4815 0.3305 0.4079 0.027 Uiso calc R 1 . .
    C C6 0.71238(18) 0.38836(16) 0.50783(13) 0.0211(3) Uani d . 1 . .
    H H6 0.6916 0.4936 0.5074 0.025 Uiso calc R 1 . .
    C C7 0.99583(18) 0.56191(16) 0.67668(13) 0.0192(3) Uani d . 1 . .
    C C8 1.14967(18) 0.63040(16) 0.73478(13) 0.0213(3) Uani d . 1 . .
    H H8 1.2514 0.5772 0.7393 0.026 Uiso calc R 1 . .
    C C9 1.00948(18) 0.83515(18) 0.77382(13) 0.0248(4) Uani d . 1 . .
    H H9 1.0085 0.9325 0.8069 0.030 Uiso calc R 1 . .
    C C10 0.8604(2) 0.76892(17) 0.71788(14) 0.0254(4) Uani d . 1 . .
    H H10 0.7592 0.8226 0.7139 0.030 Uiso calc R 1 . .
loop_
    _atom_site_aniso_label
    _atom_site_aniso_U_11
    _atom_site_aniso_U_22
    _atom_site_aniso_U_33
    _atom_site_aniso_U_12
    _atom_site_aniso_U_13
    _atom_site_aniso_U_23
    N1 0.0144(7) 0.0200(7) 0.0276(7) 0.0019(5) 0.0003(5) -0.0014(5)
    N2 0.0173(6) 0.0230(7) 0.0272(7) 0.0004(5) 0.0027(5) -0.0036(5)
    N3 0.0195(7) 0.0228(7) 0.0251(7) -0.0033(5) 0.0037(5) -0.0011(5)
    C1 0.0180(7) 0.0205(7) 0.0193(7) -0.0010(6) 0.0048(6) -0.0009(6)
    C2 0.0217(8) 0.0227(8) 0.0289(8) 0.0040(6) 0.0012(6) 0.0000(6)
    C3 0.0293(9) 0.0176(8) 0.0307(9) 0.0005(6) 0.0043(7) -0.0019(6)
    C4 0.0217(8) 0.0233(8) 0.0244(8) -0.0059(6) 0.0053(6) -0.0035(6)
    C5 0.0173(7) 0.0251(8) 0.0229(8) 0.0005(6) 0.0026(6) -0.0006(6)
    C6 0.0195(8) 0.0190(7) 0.0237(8) 0.0005(6) 0.0031(6) -0.0011(6)
    C7 0.0175(7) 0.0198(7) 0.0194(7) 0.0004(6) 0.0030(6) 0.0020(6)
    C8 0.0177(7) 0.0224(8) 0.0233(8) -0.0001(6) 0.0041(6) 0.0015(6)
    C9 0.0228(8) 0.0220(8) 0.0284(8) -0.0016(6) 0.0047(6) -0.0049(6)
    C10 0.0202(8) 0.0241(8) 0.0307(9) 0.0032(6) 0.0043(6) -0.0041(7)
loop_
    _geom_bond_atom_site_label_1
    _geom_bond_atom_site_label_2
    _geom_bond_site_symmetry_2
    _geom_bond_distance
    _geom_bond_publ_flag
    N1 C7 . 1.3681(19) ?
    N1 C1 . 1.4061(19) ?
    N1 H1 . 0.897(18) ?
    N2 C7 . 1.3330(18) ?
    N2 C10 . 1.3438(19) ?
    N3 C8 . 1.3171(19) ?
    N3 C9 . 1.3494(19) ?
    C1 C6 . 1.393(2) ?
    C1 C2 . 1.395(2) ?
    C2 C3 . 1.379(2) ?
    C2 H2 . 0.9500 ?
    C3 C4 . 1.385(2) ?
    C3 H3 . 0.9500 ?
    C4 C5 . 1.385(2) ?
    C4 H4 . 0.9500 ?
    C5 C6 . 1.389(2) ?
    C5 H5 . 0.9500 ?
    C6 H6 . 0.9500 ?
    C7 C8 . 1.415(2) ?
    C8 H8 . 0.9500 ?
    C9 C10 . 1.370(2) ?
    C9 H9 . 0.9500 ?
    C10 H10 . 0.9500 ?
loop_
    _geom_angle_atom_site_label_1
    _geom_angle_atom_site_label_2
    _geom_angle_atom_site_label_3
    _geom_angle_site_symmetry_1
    _geom_angle_site_symmetry_3
    _geom_angle
    _geom_angle_publ_flag
    C7 N1 C1 . . 128.94(13) ?
    C7 N1 H1 . . 114.0(12) ?
    C1 N1 H1 . . 116.7(11) ?
    C7 N2 C10 . . 115.67(13) ?
    C8 N3 C9 . . 116.12(13) ?
    C6 C1 C2 . . 118.72(13) ?
    C6 C1 N1 . . 123.92(13) ?
    C2 C1 N1 . . 117.35(13) ?
    C3 C2 C1 . . 120.88(14) ?
    C3 C2 H2 . . 119.6 ?
    C1 C2 H2 . . 119.6 ?
    C2 C3 C4 . . 120.52(14) ?
    C2 C3 H3 . . 119.7 ?
    C4 C3 H3 . . 119.7 ?
    C5 C4 C3 . . 118.88(14) ?
    C5 C4 H4 . . 120.6 ?
    C3 C4 H4 . . 120.6 ?
    C4 C5 C6 . . 121.11(14) ?
    C4 C5 H5 . . 119.4 ?
    C6 C5 H5 . . 119.4 ?
    C5 C6 C1 . . 119.86(14) ?
    C5 C6 H6 . . 120.1 ?
    C1 C6 H6 . . 120.1 ?
    N2 C7 N1 . . 121.09(13) ?
    N2 C7 C8 . . 120.79(13) ?
    N1 C7 C8 . . 118.11(13) ?
    N3 C8 C7 . . 122.74(13) ?
    N3 C8 H8 . . 118.6 ?
    C7 C8 H8 . . 118.6 ?
    N3 C9 C10 . . 121.23(14) ?
    N3 C9 H9 . . 119.4 ?
    C10 C9 H9 . . 119.4 ?
    N2 C10 C9 . . 123.44(14) ?
    N2 C10 H10 . . 118.3 ?
    C9 C10 H10 . . 118.3 ?
loop_
    _geom_torsion_atom_site_label_1
    _geom_torsion_atom_site_label_2
    _geom_torsion_atom_site_label_3
    _geom_torsion_atom_site_label_4
    _geom_torsion_site_symmetry_1
    _geom_torsion_site_symmetry_2
    _geom_torsion_site_symmetry_3
    _geom_torsion_site_symmetry_4
    _geom_torsion
    _geom_torsion_publ_flag
    C7 N1 C1 C6 . . . . 21.9(2) ?
    C7 N1 C1 C2 . . . . -159.27(15) ?
    C6 C1 C2 C3 . . . . -1.0(2) ?
    N1 C1 C2 C3 . . . . -179.81(14) ?
    C1 C2 C3 C4 . . . . -0.3(2) ?
    C2 C3 C4 C5 . . . . 1.0(2) ?
    C3 C4 C5 C6 . . . . -0.5(2) ?
    C4 C5 C6 C1 . . . . -0.8(2) ?
    C2 C1 C6 C5 . . . . 1.5(2) ?
    N1 C1 C6 C5 . . . . -179.75(13) ?
    C10 N2 C7 N1 . . . . 178.88(14) ?
    C10 N2 C7 C8 . . . . 0.2(2) ?
    C1 N1 C7 N2 . . . . 2.9(2) ?
    C1 N1 C7 C8 . . . . -178.36(14) ?
    C9 N3 C8 C7 . . . . 0.0(2) ?
    N2 C7 C8 N3 . . . . -0.2(2) ?
    N1 C7 C8 N3 . . . . -178.92(13) ?
    C8 N3 C9 C10 . . . . 0.1(2) ?
    C7 N2 C10 C9 . . . . 0.0(2) ?
    N3 C9 C10 N2 . . . . -0.1(2) ?
loop_
    _geom_hbond_atom_site_label_D
    _geom_hbond_atom_site_label_H
    _geom_hbond_atom_site_label_A
    _geom_hbond_site_symmetry_A
    _geom_hbond_distance_DH
    _geom_hbond_distance_HA
    _geom_hbond_distance_DA
    _geom_hbond_angle_DHA
    _geom_hbond_publ_flag
    N1 H1 N3 2_746 0.90(2) 2.17(2) 3.062(2) 175(2) y
