# Supplementary material for: A second monoclinic polymorph of N-(pyrazin-2-yl)aniline
Source: Acta Crystallogr Sect E Struct Rep Online. 2008 Oct 11;64(Pt 11):o2106. doi: 10.1107/S1600536808031954 (PMC2959673; doi:10.1107/S1600536808031954)
Supplement: Supplementary file 2 [file e-64-o2106-Isup2.hkl]

# 
# h,k,l, Fc-squared, Fo-squared, sigma(Fo-squared) and status flag 
# 
data_I
_shelx_title '  P21/n' 
_shelx_refln_list_code          4 
_shelx_F_calc_maximum      158.18 
_exptl_crystal_F_000       360.00 
_reflns_d_resolution_high  0.7698 
 
loop_ 
 _symmetry_equiv_pos_as_xyz 
 'x, y, z' 
 '-x+1/2, y+1/2, -z+1/2' 
 '-x, -y, -z' 
 'x-1/2, -y-1/2, z-1/2' 
 
_cell_length_a     8.2194 
_cell_length_b     8.8851 
_cell_length_c    11.8395 
_cell_angle_alpha  90.000 
_cell_angle_beta  104.643 
_cell_angle_gamma  90.000 
 
_shelx_F_squared_multiplier     1.000 
 
loop_ 
 _refln_index_h 
 _refln_index_k 
 _refln_index_l 
 _refln_F_squared_calc 
 _refln_F_squared_meas 
 _refln_F_squared_sigma 
 _refln_observed_status 
   2   0   0      247.69      203.23      8.17 o 
   4   0   0      313.02      303.95      6.87 o 
   6   0   0      821.45      788.38     12.78 o 
   8   0   0      929.24      969.91     18.85 o 
  10   0   0       22.25       25.66      8.60 o 
   1   1   0     1700.29     1611.06     16.06 o 
   2   1   0        4.47        1.98      0.67 o 
   3   1   0       67.73       77.79      2.08 o 
   4   1   0       48.04       46.83      3.44 o 
   5   1   0        2.35        2.02      0.96 o 
   6   1   0        1.10        1.52      1.21 o 
   7   1   0      773.26      764.89     10.85 o 
   8   1   0       67.52       74.04      4.15 o 
   9   1   0        0.65        4.72      2.82 o 
  10   1   0        0.88        3.78      4.67 o 
   0   2   0     2281.04     2222.17     24.60 o 
   1   2   0       17.28       21.00      1.26 o 
   2   2   0       24.48       25.57      2.02 o 
   3   2   0      242.42      233.25      3.25 o 
   4   2   0     2535.16     2754.48     30.77 o 
   5   2   0        3.02        4.41      1.10 o 
   6   2   0        1.59        0.74      1.28 o 
   7   2   0        7.68       10.44      2.22 o 
   8   2   0        0.62        1.68      1.99 o 
   9   2   0       14.86       19.71      4.75 o 
  10   2   0       36.86       52.31      7.60 o 
   1   3   0      277.89      281.83      4.28 o 
   2   3   0      114.67      116.50      3.12 o 
   3   3   0     1384.00     1488.93     18.95 o 
   4   3   0       82.94       91.01      3.69 o 
   5   3   0      117.20      132.06      4.47 o 
   6   3   0        2.71        3.10      1.72 o 
   7   3   0       85.94       81.42      4.19 o 
   8   3   0       19.98       17.86      3.76 o 
   9   3   0       74.01       79.05      8.24 o 
   0   4   0     2296.46     2459.85     28.64 o 
   1   4   0       62.63       66.32      2.31 o 
   2   4   0        0.02       -1.41      0.94 o 
   3   4   0        1.49        2.49      1.23 o 
   4   4   0       16.86       20.83      2.09 o 
   5   4   0        5.30        3.71      1.48 o 
   6   4   0       29.36       30.03      3.18 o 
   7   4   0        8.57        8.60      2.77 o 
   8   4   0      118.47      116.15      9.15 o 
   9   4   0        9.57       17.36      5.74 o 
   1   5   0     1580.45     1651.65     17.42 o 
   2   5   0        2.70        2.27      1.02 o 
   3   5   0        3.17        4.69      1.49 o 
   4   5   0      119.39      108.36      3.83 o 
   5   5   0       47.20       49.24      3.01 o 
   6   5   0       18.56       18.55      2.42 o 
   7   5   0      321.94      254.20     12.22 o 
   8   5   0       10.56       13.66      4.71 o 
   9   5   0        0.33        1.50      4.37 o 
   0   6   0       94.96       92.22      7.59 o 
   1   6   0        5.14        5.68      1.35 o 
   2   6   0       39.51       40.41      2.26 o 
   3   6   0      188.81      189.65      4.99 o 
   4   6   0      364.79      375.23      7.90 o 
   5   6   0       17.43       15.10      2.27 o 
   6   6   0       61.97       59.20      9.10 o 
   7   6   0       52.48       47.70      5.59 o 
   8   6   0        0.34       -0.24      4.06 o 
   1   7   0       37.61       36.72      2.18 o 
   2   7   0      145.58      138.85      4.49 o 
   3   7   0     1356.59     1372.76     18.75 o 
   4   7   0        1.04        1.47      1.87 o 
   5   7   0      389.92      367.63      9.94 o 
   6   7   0       23.10       16.81      6.71 o 
   7   7   0        0.15        1.27      3.40 o 
   8   7   0        9.19       10.84      4.35 o 
   0   8   0        1.37       -0.16      3.66 o 
   1   8   0        2.56        2.42      1.72 o 
   2   8   0      354.52      371.47     12.11 o 
   3   8   0       86.14       90.28      5.25 o 
   4   8   0      336.75      351.25      9.67 o 
   5   8   0        4.15        3.99      6.56 o 
   6   8   0       31.74       37.29     10.98 o 
   7   8   0        9.70        2.50      4.30 o 
   1   9   0       41.90       38.86      3.41 o 
   2   9   0       26.95       23.00      3.23 o 
   3   9   0       36.69       34.09      3.64 o 
   4   9   0        1.62        3.00      3.44 o 
   5   9   0        5.85       11.07      4.16 o 
   6   9   0        5.61       12.56      5.99 o 
   0  10   0       44.58       41.90      5.30 o 
   1  10   0       23.74       25.30      4.41 o 
   2  10   0       21.93       17.05      4.28 o 
   3  10   0        4.48        3.80      3.70 o 
   4  10   0       26.35       33.79      5.93 o 
   5  10   0       66.26       59.76      7.02 o 
   1  11   0        9.83       20.22      4.93 o 
   2  11   0       70.47      110.69     10.00 o 
   3  11   0        8.42       13.69      4.72 o 
  -9   0   1        2.41       -4.37      3.38 o 
  -7   0   1      568.58      559.66     18.12 o 
  -5   0   1      127.36      130.57      5.87 o 
  -3   0   1       10.43        8.29      2.35 o 
  -1   0   1      670.41      606.49      7.34 o 
   1   0   1      460.27      407.93     10.96 o 
   3   0   1        6.71        4.42      1.50 o 
   5   0   1       15.79       14.46      2.32 o 
   7   0   1      121.28      127.24      6.45 o 
   9   0   1       33.51       31.42      8.60 o 
 -10   1   1        4.69        2.55      7.17 o 
  -9   1   1        9.93       12.76      2.86 o 
  -8   1   1        1.87        1.53      2.08 o 
  -7   1   1     1350.25     1352.25     17.34 o 
  -6   1   1      195.57      197.66      4.96 o 
  -5   1   1       95.04      102.28      3.29 o 
  -4   1   1       83.51       95.90      3.16 o 
  -3   1   1     2853.63     2802.68     27.89 o 
  -2   1   1      462.72      412.42      6.19 o 
  -1   1   1      186.71      177.29      2.67 o 
   0   1   1      671.25      642.77      6.22 o 
   1   1   1     6803.28     6269.35     46.80 o 
   2   1   1      255.67      252.20      3.30 o 
   3   1   1      132.16      109.97      3.03 o 
   4   1   1       59.45       60.43      2.20 o 
   5   1   1      314.51      261.16      4.91 o 
   6   1   1      297.67      300.09     10.07 o 
   7   1   1       18.16       17.97      2.25 o 
   8   1   1       21.81       26.29      2.86 o 
   9   1   1      154.15      184.25      8.73 o 
  10   1   1        8.90       12.24      5.60 o 
 -10   2   1       64.68       75.98      8.58 o 
  -9   2   1       21.33       22.66      4.83 o 
  -8   2   1      188.81      195.56      9.78 o 
  -7   2   1       71.62       65.55      4.04 o 
  -6   2   1      217.86      219.22      5.18 o 
  -5   2   1       54.97       61.31      2.46 o 
  -4   2   1      768.20      820.54      9.63 o 
  -3   2   1      247.37      261.29      4.82 o 
  -2   2   1      201.71      201.30      3.89 o 
  -1   2   1      230.94      208.64      2.88 o 
   0   2   1       20.09       23.16      1.08 o 
   1   2   1      197.83      199.08      3.08 o 
   2   2   1      797.67      776.29      9.85 o 
   3   2   1      160.66      155.69      2.77 o 
   4   2   1      102.80      114.33      3.68 o 
   5   2   1       60.68       60.52      2.47 o 
   6   2   1      156.48      143.75      5.40 o 
   7   2   1       16.98       15.16      2.48 o 
   8   2   1       29.47       22.66      4.61 o 
   9   2   1        0.14       -0.91      2.72 o 
 -10   3   1       20.55       32.12      5.62 o 
  -9   3   1        3.97       -0.02      3.92 o 
  -8   3   1       41.16       39.68      3.88 o 
  -7   3   1        8.93       12.69      2.56 o 
  -6   3   1        2.43        3.35      2.28 o 
  -5   3   1       18.01       18.96      2.09 o 
  -4   3   1        2.28        3.25      1.24 o 
  -3   3   1      878.05      910.13     11.77 o 
  -2   3   1      121.06      134.48      3.85 o 
  -1   3   1     1001.95      986.69     10.08 o 
   0   3   1      193.23      200.67      3.39 o 
   1   3   1      310.70      306.59      4.54 o 
   2   3   1       87.48       95.24      2.23 o 
   3   3   1      173.73      204.86      3.42 o 
   4   3   1        2.24        2.18      1.09 o 
   5   3   1        2.72        4.34      1.54 o 
   6   3   1       43.56       35.57      5.86 o 
   7   3   1       27.64       22.14      6.96 o 
   8   3   1        2.00       -0.26      2.47 o 
   9   3   1        9.53        8.61      3.42 o 
  -9   4   1        1.05        1.63      4.22 o 
  -8   4   1       90.01       73.57     10.22 o 
  -7   4   1        8.33       -0.82      2.01 o 
  -6   4   1      132.25      110.08      5.89 o 
  -5   4   1        0.55       -0.01      1.43 o 
  -4   4   1      113.33       99.57      5.12 o 
  -3   4   1        3.99        4.96      1.38 o 
  -2   4   1        0.65        2.13      0.85 o 
  -1   4   1       26.31       30.55      1.36 o 
   0   4   1      203.81      239.71      4.18 o 
   1   4   1      213.03      236.27      4.70 o 
   2   4   1        1.01        2.80      1.03 o 
   3   4   1        8.68       10.91      1.41 o 
   4   4   1      234.59      242.77      5.08 o 
   5   4   1       24.19       27.91      2.62 o 
   6   4   1       17.26        9.70      2.17 o 
   7   4   1       68.01       46.30      4.97 o 
   8   4   1        3.70        5.82      2.98 o 
   9   4   1       36.02       47.66      7.41 o 
  -9   5   1        9.64        7.50      4.78 o 
  -8   5   1        2.14        0.74      3.20 o 
  -7   5   1       23.79       28.26      3.84 o 
  -6   5   1       77.54       70.42      4.05 o 
  -5   5   1      214.74      220.37      6.65 o 
  -4   5   1       45.19       44.96      5.33 o 
  -3   5   1       11.91        6.19      1.78 o 
  -2   5   1       41.87       48.81      2.84 o 
  -1   5   1      156.63      193.96      3.48 o 
   0   5   1        0.67        0.84      0.93 o 
   1   5   1       53.19       59.20      2.46 o 
   2   5   1        0.47       -1.14      1.05 o 
   3   5   1      377.77      348.05      6.31 o 
   4   5   1       47.69       47.92      3.87 o 
   5   5   1        4.18        3.24      1.55 o 
   6   5   1       47.36       40.56      4.17 o 
   7   5   1       26.85       24.95      4.30 o 
   8   5   1        0.88        5.05      3.43 o 
   9   5   1        1.23        1.08      4.50 o 
  -8   6   1       32.26       36.29      5.38 o 
  -7   6   1        0.01       -4.11      2.74 o 
  -6   6   1      296.18      290.50      7.67 o 
  -5   6   1       51.16       52.12      3.97 o 
  -4   6   1      759.11      740.79     13.43 o 
  -3   6   1      205.45      207.27      7.25 o 
  -2   6   1      254.79      245.97      5.41 o 
  -1   6   1       66.19       69.55      2.64 o 
   0   6   1      220.68      244.88      4.70 o 
   1   6   1       26.89       25.85      2.05 o 
   2   6   1       36.29       35.91      2.39 o 
   3   6   1      187.10      176.42      4.76 o 
   4   6   1        3.04        4.63      1.72 o 
   5   6   1      233.64      220.85      8.69 o 
   6   6   1       18.47       21.03      3.55 o 
   7   6   1        2.11       -0.74      2.63 o 
   8   6   1        7.42       15.87      4.50 o 
  -8   7   1       15.36       12.42      4.57 o 
  -7   7   1        0.15       -0.12      3.22 o 
  -6   7   1        0.03        4.31      3.28 o 
  -5   7   1      285.75      285.29      7.71 o 
  -4   7   1        3.45        2.49      2.27 o 
  -3   7   1       70.82       67.29      4.39 o 
  -2   7   1      220.77      227.85      6.18 o 
  -1   7   1       14.26       10.91      1.72 o 
   0   7   1       21.14       21.49      2.36 o 
   1   7   1        9.62        8.67      1.65 o 
   2   7   1      336.71      336.27      6.84 o 
   3   7   1     1342.19     1358.26     16.92 o 
   4   7   1        0.96        1.72      1.97 o 
   5   7   1        0.00       -3.12      2.08 o 
   6   7   1        0.00       -2.37      2.51 o 
   7   7   1       52.06       46.05      8.17 o 
   8   7   1        1.99        4.02      4.75 o 
  -7   8   1        0.85        6.65      4.19 o 
  -6   8   1       11.94       10.48      5.23 o 
  -5   8   1       39.68       43.37      4.03 o 
  -4   8   1       29.28       27.64      3.41 o 
  -3   8   1       20.41       16.94      2.71 o 
  -2   8   1      127.81      116.26      4.99 o 
  -1   8   1       33.14       22.84      2.51 o 
   0   8   1       46.80       44.49      3.22 o 
   1   8   1      172.08      164.97      5.54 o 
   2   8   1       18.00       18.06      2.49 o 
   3   8   1        0.78        2.34      1.92 o 
   4   8   1       45.21       47.32      6.78 o 
   5   8   1        0.01        0.38      2.59 o 
   6   8   1       59.93       57.91      6.39 o 
   7   8   1        0.01        0.20      3.98 o 
  -6   9   1       60.19       70.75      7.39 o 
  -5   9   1       20.30       26.62      5.24 o 
  -4   9   1        0.59       -0.71      2.45 o 
  -3   9   1      102.32       95.52      5.30 o 
  -2   9   1       22.98       12.89      2.86 o 
  -1   9   1      307.17      278.43      9.06 o 
   0   9   1       20.85       26.04      5.39 o 
   1   9   1       10.12        8.31      2.47 o 
   2   9   1       45.00       51.56      3.97 o 
   3   9   1       47.84       42.17      5.98 o 
   4   9   1        1.44        2.17      3.47 o 
   5   9   1        0.07        3.45      3.66 o 
   6   9   1       41.06       47.22      6.41 o 
  -5  10   1        0.72       -0.55      3.95 o 
  -4  10   1        3.55        2.22      4.00 o 
  -3  10   1        5.57        8.12      3.12 o 
  -2  10   1        7.79        3.47      3.11 o 
  -1  10   1        8.29        8.50      4.24 o 
   0  10   1       11.81       12.85      2.84 o 
   1  10   1        2.38       -1.23      2.88 o 
   2  10   1       13.41       18.70      4.58 o 
   3  10   1        1.43        0.13      3.66 o 
   4  10   1       18.17       27.79      5.40 o 
  -3  11   1       13.12       20.39      5.32 o 
  -2  11   1        5.81       10.70      4.46 o 
  -1  11   1       12.27       11.50      5.15 o 
   0  11   1        2.39       -0.12      3.29 o 
   1  11   1        8.98        8.74      3.82 o 
   2  11   1       15.69       16.69      6.04 o 
 -10   0   2       73.99       77.77      9.09 o 
  -8   0   2       90.61       88.44      5.52 o 
  -6   0   2      592.95      575.17     14.54 o 
  -4   0   2        8.43        3.90      2.14 o 
  -2   0   2    10988.83    10566.15    126.64 o 
   0   0   2       58.30       50.84      1.50 o 
   2   0   2     1484.97     1455.04     35.25 o 
   4   0   2        1.47       -0.28      1.34 o 
   6   0   2     2931.59     2922.27     41.29 o 
   8   0   2       10.36       12.60      3.51 o 
 -10   1   2       57.90       60.85      6.25 o 
  -9   1   2       51.46       58.98      4.24 o 
  -8   1   2        6.61        7.75      2.26 o 
  -7   1   2       20.20       23.58      2.51 o 
  -6   1   2       14.76       16.55      2.58 o 
  -5   1   2       33.39       40.24      2.86 o 
  -4   1   2      133.97      152.07      4.54 o 
  -3   1   2      256.47      261.43      4.78 o 
  -2   1   2       14.98       16.80      1.30 o 
  -1   1   2      747.97      719.12      9.07 o 
   0   1   2        1.56       -0.08      0.56 o 
   1   1   2       14.53       10.78      1.12 o 
   2   1   2      321.26      330.98      4.39 o 
   3   1   2      388.16      410.76      5.60 o 
   4   1   2       35.35       32.60      2.02 o 
   5   1   2      360.46      354.12      6.52 o 
   6   1   2       91.91       89.89      3.43 o 
   7   1   2       39.75       37.46      2.58 o 
   8   1   2        8.47        7.37      2.86 o 
   9   1   2        1.74       -0.42      4.05 o 
 -10   2   2       68.50       93.05      9.05 o 
  -9   2   2        3.18        0.43      2.71 o 
  -8   2   2        0.05       -0.04      2.10 o 
  -7   2   2       32.28       38.93      6.36 o 
  -6   2   2       20.04       16.71      1.92 o 
  -5   2   2       23.22       28.91      2.53 o 
  -4   2   2        0.70        0.18      1.02 o 
  -3   2   2      222.04      213.52      4.89 o 
  -2   2   2        6.75        7.58      0.95 o 
  -1   2   2      497.15      469.07      4.61 o 
   0   2   2      616.69      583.19      6.45 o 
   1   2   2       34.23       39.42      1.45 o 
   2   2   2     3250.95     3313.68     27.74 o 
   3   2   2      279.17      291.88      4.44 o 
   4   2   2        0.02       -1.02      0.83 o 
   5   2   2        0.54       -0.47      1.08 o 
   6   2   2      420.00      461.56      7.56 o 
   7   2   2      123.49      115.08      5.67 o 
   8   2   2        1.38        1.00      2.40 o 
   9   2   2        8.57        3.27      3.07 o 
 -10   3   2        0.02        3.14      3.98 o 
  -9   3   2        1.64        1.94      3.25 o 
  -8   3   2        0.54        3.03      3.38 o 
  -7   3   2       85.82       77.20      4.32 o 
  -6   3   2        0.32       -0.74      1.62 o 
  -5   3   2      312.43      348.78      7.78 o 
  -4   3   2      212.43      199.55      5.35 o 
  -3   3   2      194.07      176.84      4.75 o 
  -2   3   2      101.19      113.05      2.90 o 
  -1   3   2        0.31       -0.67      0.56 o 
   0   3   2        4.18        9.38      1.05 o 
   1   3   2      206.54      208.27      4.23 o 
   2   3   2      179.21      204.86      3.26 o 
   3   3   2       97.68      110.91      4.65 o 
   4   3   2       96.30       99.80      3.06 o 
   5   3   2        9.23        8.34      1.56 o 
   6   3   2       50.40       44.95      6.56 o 
   7   3   2      118.64       88.77      6.23 o 
   8   3   2        0.10       -0.92      2.48 o 
   9   3   2       95.06      110.79      6.80 o 
  -9   4   2        0.04       -5.53      3.68 o 
  -8   4   2        1.45        3.19      2.84 o 
  -7   4   2        2.21        3.08      2.70 o 
  -6   4   2        5.24        1.64      2.01 o 
  -5   4   2        0.46       -0.34      1.61 o 
  -4   4   2       21.93       21.16      2.43 o 
  -3   4   2       45.10       49.19      3.87 o 
  -2   4   2      627.18      667.47      8.07 o 
  -1   4   2       32.63       33.18      1.45 o 
   0   4   2      314.91      343.96      5.24 o 
   1   4   2      113.36      120.62      3.83 o 
   2   4   2       76.08       92.48      3.33 o 
   3   4   2        1.17        0.43      0.85 o 
   4   4   2       34.90       37.80      2.22 o 
   5   4   2       36.85       32.79      3.35 o 
   6   4   2       71.86       55.33      5.06 o 
   7   4   2        5.41        5.29      2.92 o 
   8   4   2       11.55       10.46      5.82 o 
   9   4   2       14.63       14.61      3.99 o 
  -9   5   2        0.20       -3.75      4.14 o 
  -8   5   2        9.47       12.34      3.36 o 
  -7   5   2       27.39       18.22      3.77 o 
  -6   5   2       65.41       60.24      4.23 o 
  -5   5   2      225.48      223.81      7.81 o 
  -4   5   2       10.87       11.36      2.30 o 
  -3   5   2       20.68       19.10      2.44 o 
  -2   5   2       58.18       62.14      2.10 o 
  -1   5   2      408.16      447.18      5.73 o 
   0   5   2        3.74        4.48      1.15 o 
   1   5   2        1.42        2.11      1.38 o 
   2   5   2       26.72       24.82      1.87 o 
   3   5   2      432.65      421.68      6.95 o 
   4   5   2        4.17        2.62      1.41 o 
   5   5   2      321.98      293.11     11.86 o 
   6   5   2        0.35        1.61      2.55 o 
   7   5   2       84.96       75.36      6.40 o 
   8   5   2        0.49        1.79      3.33 o 
  -9   6   2        0.01       -2.10      3.94 o 
  -8   6   2       37.87       38.92      5.55 o 
  -7   6   2        1.17        2.24      2.41 o 
  -6   6   2      107.60      108.61      5.61 o 
  -5   6   2      105.50      103.65      5.22 o 
  -4   6   2      607.30      598.65     12.00 o 
  -3   6   2        0.11       -0.95      1.42 o 
  -2   6   2       14.52       16.66      1.51 o 
  -1   6   2       72.40       73.48      2.52 o 
   0   6   2       79.70       95.52      3.08 o 
   1   6   2       35.73       41.33      3.00 o 
   2   6   2      152.60      147.77      4.17 o 
   3   6   2      460.85      460.70      7.82 o 
   4   6   2      310.90      316.38      8.79 o 
   5   6   2        2.30        1.49      2.23 o 
   6   6   2        1.54        0.20      2.50 o 
   7   6   2       10.64        4.26      3.45 o 
   8   6   2        0.33       -2.14      3.08 o 
  -8   7   2        3.17        6.26      4.10 o 
  -7   7   2       14.24       20.22      4.69 o 
  -6   7   2       17.55       16.93      3.46 o 
  -5   7   2       55.79       48.58      4.30 o 
  -4   7   2      300.12      320.25      8.95 o 
  -3   7   2       49.91       51.86      3.47 o 
  -2   7   2       62.32       56.87      3.83 o 
  -1   7   2       47.88       59.48      2.54 o 
   0   7   2       36.83       33.68      2.31 o 
   1   7   2      267.48      267.77      6.40 o 
   2   7   2      162.51      160.25      5.24 o 
   3   7   2      468.35      475.50      9.49 o 
   4   7   2       33.99       27.70      3.79 o 
   5   7   2       36.13       36.53      4.28 o 
   6   7   2        0.80        0.98      2.77 o 
   7   7   2       83.71      102.79      8.04 o 
  -7   8   2        1.99        1.17      3.74 o 
  -6   8   2        0.02       -1.01      2.55 o 
  -5   8   2        0.65        1.24      2.68 o 
  -4   8   2      449.87      435.36     11.19 o 
  -3   8   2       81.49       90.11      5.51 o 
  -2   8   2       33.79       30.35      3.18 o 
  -1   8   2      111.56      102.95      4.24 o 
   0   8   2      101.92       88.08      3.57 o 
   1   8   2       74.03       77.74      3.72 o 
   2   8   2       61.86       63.85      3.97 o 
   3   8   2        0.10        4.61      2.49 o 
   4   8   2      109.87       91.84      5.82 o 
   5   8   2        0.87        2.18      2.81 o 
   6   8   2        7.67        5.65      3.88 o 
  -6   9   2       14.18       15.72      4.91 o 
  -5   9   2       40.93       42.55      4.52 o 
  -4   9   2       46.33       46.42      7.06 o 
  -3   9   2        4.48        1.84      2.74 o 
  -2   9   2       75.53       67.42      5.20 o 
  -1   9   2        0.02       -1.02      2.10 o 
   0   9   2      101.91       92.89      4.83 o 
   1   9   2       21.85       20.36      2.69 o 
   2   9   2       16.32       16.58      3.03 o 
   3   9   2        8.44        8.20      3.13 o 
   4   9   2        2.76        7.90      3.22 o 
   5   9   2        1.15       -2.49      2.98 o 
  -5  10   2       14.20       15.15      5.04 o 
  -4  10   2        0.37       -2.49      2.87 o 
  -3  10   2        4.40        2.75      2.86 o 
  -2  10   2        4.16        3.47      3.18 o 
  -1  10   2        2.54        7.39      3.94 o 
   0  10   2      171.41      154.87      7.29 o 
   1  10   2       55.46       53.77      5.77 o 
   2  10   2       22.79       31.88      4.40 o 
   3  10   2      102.50      110.82      6.76 o 
   4  10   2       34.70       52.18      6.47 o 
  -3  11   2       36.44       48.07      5.74 o 
  -2  11   2       44.94       59.95     10.14 o 
  -1  11   2        0.01       -0.53      3.86 o 
   0  11   2       39.41       55.64      8.45 o 
   1  11   2        5.66       10.93      6.04 o 
   2  11   2       22.40       20.45     10.97 o 
  -9   0   3      204.63      216.63     10.70 o 
  -7   0   3      376.59      373.27     11.96 o 
  -5   0   3       45.05       56.20      3.27 o 
  -3   0   3       20.53       20.51      1.71 o 
  -1   0   3     6331.91     6120.99    131.65 o 
   1   0   3      483.88      421.47      7.25 o 
   3   0   3        0.41        0.37      1.19 o 
   5   0   3      330.35      334.63      8.80 o 
   7   0   3       28.81       31.99      4.05 o 
   9   0   3        0.55        1.40      6.25 o 
 -10   1   3        0.10        3.91      3.67 o 
  -9   1   3      121.85      114.44      6.09 o 
  -8   1   3      351.72      376.32      9.25 o 
  -7   1   3      317.71      302.08     15.85 o 
  -6   1   3      126.87      125.46      4.08 o 
  -5   1   3      469.62      510.12      7.92 o 
  -4   1   3       28.46       39.13      2.14 o 
  -3   1   3      216.55      216.97      3.86 o 
  -2   1   3      674.74      598.85     11.17 o 
  -1   1   3    25020.01    24104.72    224.40 o 
   0   1   3     3572.25     3348.78     36.71 o 
   1   1   3      662.43      612.61     10.01 o 
   2   1   3      418.60      418.18      7.02 o 
   3   1   3     1260.46     1300.06     15.19 o 
   4   1   3      240.63      247.10      4.61 o 
   5   1   3        0.06        1.06      1.18 o 
   6   1   3      261.61      252.90      5.58 o 
   7   1   3      410.81      419.09      8.08 o 
   8   1   3       78.80       77.33      5.35 o 
   9   1   3        3.89       -0.50      4.22 o 
 -10   2   3       43.60       43.98      6.46 o 
  -9   2   3        1.59       -3.82      2.55 o 
  -8   2   3      313.42      314.84     10.30 o 
  -7   2   3       29.98       28.98      3.04 o 
  -6   2   3       51.12       62.67      3.46 o 
  -5   2   3      456.18      499.06      7.93 o 
  -4   2   3       68.18       84.17      2.75 o 
  -3   2   3      133.65      131.94      4.28 o 
  -2   2   3       40.45       37.00      1.76 o 
  -1   2   3      128.41      120.63      2.34 o 
   0   2   3      255.69      257.65      5.63 o 
   1   2   3      399.08      379.63      5.76 o 
   2   2   3      191.67      190.26      4.52 o 
   3   2   3      175.73      198.55      3.64 o 
   4   2   3      182.95      195.29      4.01 o 
   5   2   3       36.96       36.46      2.20 o 
   6   2   3      425.81      433.09      8.37 o 
   7   2   3      169.35      174.32      6.96 o 
   8   2   3       18.90       17.12      3.59 o 
   9   2   3       34.16       42.91      9.10 o 
 -10   3   3       29.10       37.18      5.08 o 
  -9   3   3       38.43       33.15      4.40 o 
  -8   3   3       55.08       40.25      6.63 o 
  -7   3   3       10.79       11.53      4.00 o 
  -6   3   3        4.41        3.56      1.59 o 
  -5   3   3      407.53      453.01      7.68 o 
  -4   3   3      486.17      499.29      7.60 o 
  -3   3   3       25.00       24.24      2.42 o 
  -2   3   3       35.75       39.24      1.79 o 
  -1   3   3      358.61      353.55      4.42 o 
   0   3   3       78.75       87.95      2.95 o 
   1   3   3      123.95      132.89      3.43 o 
   2   3   3       13.05       17.01      1.23 o 
   3   3   3     1095.87     1201.86     14.33 o 
   4   3   3       37.82       46.94      2.43 o 
   5   3   3        0.01        0.38      1.61 o 
   6   3   3       69.07       66.69      8.47 o 
   7   3   3       31.20       12.35      4.49 o 
   8   3   3        5.40        5.32      3.02 o 
   9   3   3       15.33       15.43      3.99 o 
 -10   4   3       25.52       23.44     10.92 o 
  -9   4   3        5.66        1.07      3.46 o 
  -8   4   3       56.60       54.05      5.50 o 
  -7   4   3       25.44       18.60      3.76 o 
  -6   4   3        0.83        2.02      2.03 o 
  -5   4   3       16.69       14.89      2.42 o 
  -4   4   3      358.19      371.79      8.22 o 
  -3   4   3      148.93      146.90      5.73 o 
  -2   4   3      569.51      598.30      7.02 o 
  -1   4   3      501.83      555.23      6.59 o 
   0   4   3     1049.19     1147.91     12.52 o 
   1   4   3       31.06       34.38      2.15 o 
   2   4   3      205.35      228.94      4.26 o 
   3   4   3      399.97      387.91      7.04 o 
   4   4   3        0.00       -2.44      1.69 o 
   5   4   3       62.95       42.00      4.48 o 
   6   4   3       35.08       31.55      4.29 o 
   7   4   3       34.61       25.69      4.33 o 
   8   4   3        0.22       -3.57      2.95 o 
  -9   5   3       28.47       29.17      5.47 o 
  -8   5   3      147.74      150.78      8.31 o 
  -7   5   3        1.16       -1.27      2.24 o 
  -6   5   3       30.76       27.39      3.37 o 
  -5   5   3      131.30      130.55      5.49 o 
  -4   5   3       15.57       15.40      2.49 o 
  -3   5   3        5.29        2.10      1.29 o 
  -2   5   3       11.08       14.37      1.21 o 
  -1   5   3      140.53      157.73      3.72 o 
   0   5   3      441.65      481.61      7.11 o 
   1   5   3       47.36       37.13      2.59 o 
   2   5   3       97.12       96.31      3.54 o 
   3   5   3       47.98       46.90      2.92 o 
   4   5   3        3.46        3.20      2.02 o 
   5   5   3       20.99       17.60      3.62 o 
   6   5   3        3.55        4.25      2.94 o 
   7   5   3       27.56       26.80      5.04 o 
   8   5   3       14.63       13.14      4.37 o 
  -9   6   3        5.35       -0.02      4.19 o 
  -8   6   3       43.96       31.63      5.24 o 
  -7   6   3      126.04      128.06      6.51 o 
  -6   6   3      156.95      156.87      7.05 o 
  -5   6   3       97.55       94.43      6.27 o 
  -4   6   3      276.01      271.60     11.38 o 
  -3   6   3       17.45       13.15      2.01 o 
  -2   6   3      120.54      122.27      2.98 o 
  -1   6   3       70.18       71.64      3.14 o 
   0   6   3      586.68      607.74      8.81 o 
   1   6   3      305.86      320.61      7.49 o 
   2   6   3      296.29      284.18      7.39 o 
   3   6   3      561.92      556.54     11.54 o 
   4   6   3      355.90      327.72      9.56 o 
   5   6   3        8.20        4.18      2.71 o 
   6   6   3       86.15       66.34      6.23 o 
   7   6   3       19.46        9.88      3.78 o 
   8   6   3        0.75        3.27      3.87 o 
  -8   7   3       13.94        7.70      4.19 o 
  -7   7   3       23.64       27.36      4.23 o 
  -6   7   3        6.46        0.64      2.56 o 
  -5   7   3        0.68       -0.14      2.39 o 
  -4   7   3      844.37      853.15     15.98 o 
  -3   7   3      194.34      196.76      6.96 o 
  -2   7   3       29.98       31.47      2.84 o 
  -1   7   3       45.35       43.63      2.33 o 
   0   7   3       12.61       12.95      1.74 o 
   1   7   3      273.45      265.40      6.65 o 
   2   7   3        0.53        0.92      1.95 o 
   3   7   3        0.15        1.79      2.10 o 
   4   7   3      154.74      158.47      6.96 o 
   5   7   3       36.69       45.80      4.68 o 
   6   7   3       23.94       16.64      4.19 o 
   7   7   3        2.17       -0.40      3.90 o 
  -7   8   3       11.63        9.91      5.29 o 
  -6   8   3        8.28       13.15      3.51 o 
  -5   8   3       16.78       13.87      3.74 o 
  -4   8   3      484.05      526.75     12.55 o 
  -3   8   3      466.46      453.58     11.64 o 
  -2   8   3       17.33        9.50      2.88 o 
  -1   8   3        0.06       -1.20      1.62 o 
   0   8   3       49.07       44.07      2.84 o 
   1   8   3        2.42        2.43      1.83 o 
   2   8   3      320.56      334.02      9.15 o 
   3   8   3      114.75      116.74      7.59 o 
   4   8   3      105.29      107.26      7.86 o 
   5   8   3       11.90       13.66      3.63 o 
   6   8   3        5.25       -3.00      3.17 o 
  -6   9   3        0.09       -0.67      3.30 o 
  -5   9   3       97.30      102.05      6.62 o 
  -4   9   3       14.57       18.61      3.93 o 
  -3   9   3       29.13       40.41      4.60 o 
  -2   9   3        3.26        0.01      2.61 o 
  -1   9   3        0.71        2.27      2.76 o 
   0   9   3      108.93       93.84      5.52 o 
   1   9   3        0.22        1.08      2.16 o 
   2   9   3       51.39       55.52      4.72 o 
   3   9   3      192.22      204.10      9.95 o 
   4   9   3      192.09      233.01      9.21 o 
   5   9   3       53.25       65.93      6.18 o 
  -5  10   3        4.36        6.17      3.89 o 
  -4  10   3        1.36        3.62      3.61 o 
  -3  10   3        6.85        7.25      3.48 o 
  -2  10   3        0.61        4.65      3.29 o 
  -1  10   3        7.54        2.92      5.05 o 
   0  10   3        0.88        1.07      4.59 o 
   1  10   3        1.49        2.62      3.63 o 
   2  10   3        0.01        0.41      2.70 o 
   3  10   3        0.05        2.76      2.97 o 
   4  10   3        0.05       -2.69      3.34 o 
  -2  11   3        0.24        6.08      4.40 o 
  -1  11   3       32.35       35.80      6.10 o 
   0  11   3        1.17        2.70      5.32 o 
   1  11   3       39.06       37.95      8.03 o 
 -10   0   4       57.53       54.07     10.91 o 
  -8   0   4      315.99      346.03     12.46 o 
  -6   0   4       74.26       67.70      4.98 o 
  -4   0   4     1242.88     1276.99     18.68 o 
  -2   0   4     5269.81     5004.52     53.79 o 
   0   0   4     2754.82     2654.32     36.31 o 
   2   0   4      727.09      709.79     21.60 o 
   6   0   4      177.93      165.95      6.99 o 
   8   0   4      293.56      306.57     19.32 o 
 -10   1   4       51.57       53.64     15.01 o 
  -9   1   4      202.95      211.79     11.03 o 
  -8   1   4      326.56      317.97     10.65 o 
  -7   1   4        2.55        3.22      1.80 o 
  -6   1   4       25.10       25.67      2.27 o 
  -5   1   4      482.07      510.30      7.95 o 
  -4   1   4      382.94      404.08      5.87 o 
  -3   1   4      100.24      106.49      2.16 o 
  -2   1   4       49.48       46.85      1.62 o 
  -1   1   4     1288.96     1228.13     15.37 o 
   0   1   4      138.38      131.62      2.87 o 
   1   1   4      546.14      522.53      9.41 o 
   2   1   4      344.04      309.38      7.24 o 
   3   1   4       47.63       46.95      2.92 o 
   4   1   4       15.70       18.42      2.00 o 
   5   1   4      444.44      443.16      8.80 o 
   6   1   4       28.57       32.92      3.02 o 
   7   1   4        2.70        1.93      1.98 o 
   8   1   4        4.89        4.72      3.04 o 
   9   1   4       56.24       75.00      8.71 o 
 -10   2   4        0.02       -1.42      3.17 o 
  -9   2   4       25.92       29.07      4.73 o 
  -8   2   4      302.02      306.95      8.85 o 
  -7   2   4      324.82      350.88     10.28 o 
  -6   2   4      273.78      286.37      7.59 o 
  -5   2   4        1.65        1.86      1.14 o 
  -4   2   4      497.43      485.04      7.84 o 
  -3   2   4        5.66        5.48      1.42 o 
  -2   2   4      292.57      264.10      4.87 o 
  -1   2   4     1424.32     1398.67     13.89 o 
   0   2   4      591.08      582.58      6.94 o 
   1   2   4        0.63       -0.02      0.88 o 
   2   2   4      461.09      516.25      8.76 o 
   3   2   4       11.75       13.72      1.99 o 
   4   2   4       85.21       77.13      4.26 o 
   5   2   4      317.19      308.86      6.73 o 
   6   2   4      104.84      113.84      4.61 o 
   7   2   4       73.49       63.40      5.63 o 
   8   2   4       20.66       13.33      4.94 o 
   9   2   4       21.17       11.18      4.21 o 
 -10   3   4        4.50        3.52      3.64 o 
  -9   3   4      140.66      130.51      8.00 o 
  -8   3   4        1.34        2.21      3.36 o 
  -7   3   4        2.47       -2.16      2.31 o 
  -6   3   4        7.75        5.02      2.14 o 
  -5   3   4        5.69        5.11      1.62 o 
  -4   3   4       32.10       34.16      1.56 o 
  -3   3   4        3.35        2.84      1.10 o 
  -2   3   4       50.01       51.96      2.41 o 
  -1   3   4      183.74      200.78      3.93 o 
   0   3   4      418.86      453.76      6.95 o 
   1   3   4        1.88       -1.25      1.01 o 
   2   3   4       58.84       63.62      3.06 o 
   3   3   4        4.45        4.03      1.56 o 
   4   3   4        0.00        0.70      1.59 o 
   5   3   4       74.90       57.65      6.98 o 
   6   3   4      108.91      101.37     11.24 o 
   7   3   4        1.62        1.69      2.77 o 
   8   3   4       13.07       15.98      3.70 o 
 -10   4   4        1.55        1.54      3.68 o 
  -9   4   4       22.48       19.56      4.62 o 
  -8   4   4       14.43       11.09      7.44 o 
  -7   4   4       30.31       27.70      3.49 o 
  -6   4   4       20.10       23.22      3.10 o 
  -5   4   4        0.00       -1.49      1.54 o 
  -4   4   4      215.56      222.49      6.02 o 
  -3   4   4       99.05      110.14      3.63 o 
  -2   4   4      667.55      685.69      7.11 o 
  -1   4   4       41.23       36.70      1.65 o 
   0   4   4        2.32        3.35      1.26 o 
   1   4   4       10.89       12.81      1.62 o 
   2   4   4       34.30       29.23      3.97 o 
   3   4   4       15.66       17.70      2.22 o 
   4   4   4       34.40       28.88      3.69 o 
   5   4   4        2.09       -0.59      3.27 o 
   6   4   4      215.54      165.99     15.70 o 
   7   4   4       13.66       12.91      4.47 o 
   8   4   4        2.22        4.46      3.65 o 
  -9   5   4        1.35        9.81      4.14 o 
  -8   5   4        6.77        8.68      3.71 o 
  -7   5   4      191.70      193.01      8.88 o 
  -6   5   4       32.17       36.16      5.34 o 
  -5   5   4      443.83      421.66     10.21 o 
  -4   5   4      260.79      271.37      7.64 o 
  -3   5   4      203.44      208.53      5.18 o 
  -2   5   4       68.33       69.23      2.14 o 
  -1   5   4        0.10        0.76      0.94 o 
   0   5   4       82.41       90.45      4.68 o 
   1   5   4        6.99        5.66      1.56 o 
   2   5   4      232.18      243.51      4.83 o 
   3   5   4        0.11       -1.64      1.37 o 
   4   5   4      259.13      239.40      8.67 o 
   5   5   4       18.62       10.29      3.13 o 
   6   5   4       28.92       27.61      4.51 o 
   7   5   4        0.17        1.15      3.22 o 
   8   5   4       78.67       87.13     14.03 o 
  -9   6   4       19.36       16.22      4.83 o 
  -8   6   4       16.15       18.43      4.00 o 
  -7   6   4       58.14       64.93      7.11 o 
  -6   6   4      391.52      383.30     10.28 o 
  -5   6   4       24.65       24.56      3.46 o 
  -4   6   4      163.87      149.64      7.41 o 
  -3   6   4      154.14      158.45      6.12 o 
  -2   6   4       15.28       16.27      1.52 o 
  -1   6   4       14.11       11.58      1.43 o 
   0   6   4       13.23        8.94      1.82 o 
   1   6   4      312.35      296.21      9.27 o 
   2   6   4     1636.84     1621.92     22.96 o 
   3   6   4       10.00       11.27      2.66 o 
   4   6   4       65.35       51.20      5.00 o 
   5   6   4       34.16       32.34      4.65 o 
   6   6   4        7.74        5.79      3.26 o 
   7   6   4        0.00        1.67      3.58 o 
  -8   7   4        0.24       -2.43      3.32 o 
  -7   7   4      128.35      119.98      6.80 o 
  -6   7   4       11.48       16.35      3.57 o 
  -5   7   4        7.59        8.42      3.01 o 
  -4   7   4       30.16       32.74      4.72 o 
  -3   7   4       68.72       72.65      4.90 o 
  -2   7   4        4.83        7.93      2.48 o 
  -1   7   4      105.68      103.23      3.30 o 
   0   7   4       42.84       42.54      2.82 o 
   1   7   4      151.22      157.25      5.72 o 
   2   7   4       14.84       20.47      3.74 o 
   3   7   4       16.92       14.96      3.02 o 
   4   7   4       52.84       47.24      4.56 o 
   5   7   4       71.78       76.96      7.58 o 
   6   7   4       29.38       22.46      7.27 o 
   7   7   4        0.11        3.48      3.96 o 
  -7   8   4       51.47       56.77      5.54 o 
  -6   8   4       13.14       12.84      3.64 o 
  -5   8   4       31.80       30.22      4.25 o 
  -4   8   4       33.22       28.40      4.03 o 
  -3   8   4        7.92        3.08      2.65 o 
  -2   8   4      141.41      126.23     11.78 o 
  -1   8   4        5.12        1.81      2.37 o 
   0   8   4      137.03      128.24      4.33 o 
   1   8   4        2.27        0.13      2.18 o 
   2   8   4       99.88      104.19      5.56 o 
   3   8   4       12.65        6.88      3.09 o 
   4   8   4        0.29       -3.53      2.60 o 
   5   8   4       54.84       69.40      6.85 o 
   6   8   4      121.04      123.81      9.35 o 
  -6   9   4        3.21        3.81      3.57 o 
  -5   9   4       15.83       12.46      4.44 o 
  -4   9   4        1.73        4.21      4.21 o 
  -3   9   4      128.29      112.00      9.88 o 
  -2   9   4       10.25        6.01      3.20 o 
  -1   9   4        0.03        1.20      2.84 o 
   0   9   4        1.06        3.35      4.09 o 
   1   9   4       14.62       20.11      2.84 o 
   2   9   4       20.70       21.15      4.25 o 
   3   9   4       64.52       78.23     11.85 o 
   4   9   4        0.75        1.87      3.21 o 
   5   9   4        0.01        2.26      3.53 o 
  -5  10   4       12.08       16.12      4.55 o 
  -4  10   4        3.54        0.31      3.40 o 
  -3  10   4       47.73       46.43      5.46 o 
  -2  10   4       43.16       40.44      5.14 o 
  -1  10   4       61.28       63.20      6.84 o 
   0  10   4        0.07        2.99      4.76 o 
   1  10   4      105.20      120.84     15.75 o 
   2  10   4        5.71       10.48      4.19 o 
   3  10   4        4.77        1.21      3.90 o 
  -2  11   4       18.99       32.43      6.06 o 
  -1  11   4        2.23        1.03      5.51 o 
   0  11   4       15.15       26.34      7.30 o 
  -9   0   5        0.79       -7.46      4.98 o 
  -7   0   5       50.02       61.65     13.96 o 
  -5   0   5      244.83      258.67      7.51 o 
  -3   0   5       50.07       60.36      2.50 o 
  -1   0   5       74.04       74.63      3.10 o 
   1   0   5      523.49      498.81     10.01 o 
   3   0   5      208.43      198.85      7.74 o 
   5   0   5        3.12        2.91      4.84 o 
   7   0   5        8.30        9.42      3.34 o 
 -10   1   5       16.42       12.71      5.43 o 
  -9   1   5        5.44        5.17      4.70 o 
  -8   1   5        2.87        4.07      2.82 o 
  -7   1   5       76.10       83.21      4.47 o 
  -6   1   5       11.12       13.42      1.92 o 
  -5   1   5       30.53       29.85      2.86 o 
  -4   1   5       99.59       95.45      2.39 o 
  -3   1   5     1251.52     1220.23     15.05 o 
  -2   1   5      726.80      729.49      9.53 o 
  -1   1   5       36.20       28.97      2.96 o 
   0   1   5      263.26      257.40      4.03 o 
   1   1   5      666.21      674.40      7.20 o 
   2   1   5       94.84       89.58      3.51 o 
   3   1   5       87.13       80.83      5.57 o 
   4   1   5       12.60       10.73      1.91 o 
   5   1   5     1241.56     1242.19     16.87 o 
   6   1   5      119.89      133.19      5.23 o 
   7   1   5       29.66       41.78      5.17 o 
   8   1   5        2.87        1.15      2.84 o 
 -10   2   5       46.49       38.31      7.32 o 
  -9   2   5       26.55       26.14      4.73 o 
  -8   2   5      148.01      165.89      9.53 o 
  -7   2   5        0.48        3.45      2.16 o 
  -6   2   5        1.00        0.64      2.00 o 
  -5   2   5        2.97        2.97      1.27 o 
  -4   2   5       15.08       19.25      2.18 o 
  -3   2   5       16.36       14.31      2.19 o 
  -2   2   5      122.81      124.64      3.56 o 
  -1   2   5       39.52       47.94      1.82 o 
   0   2   5      129.90      135.34      3.31 o 
   1   2   5      110.78      116.32      3.09 o 
   2   2   5        7.25        5.16      1.50 o 
   3   2   5        0.32        0.28      1.39 o 
   4   2   5      186.28      173.85      4.95 o 
   5   2   5       42.04       38.70      3.05 o 
   6   2   5      150.42      141.41      5.99 o 
   7   2   5       13.23       16.69      3.91 o 
   8   2   5        0.04        4.26      3.12 o 
 -10   3   5        5.93        6.69      4.38 o 
  -9   3   5        0.13       -1.88      2.76 o 
  -8   3   5        0.56        3.33      2.41 o 
  -7   3   5       35.25       31.66      7.58 o 
  -6   3   5       19.73       19.47      2.79 o 
  -5   3   5       21.56       21.55      2.14 o 
  -4   3   5       37.99       36.97      2.77 o 
  -3   3   5      518.64      523.97      8.42 o 
  -2   3   5      148.32      146.73      4.45 o 
  -1   3   5      805.57      824.50     10.56 o 
   0   3   5      223.64      224.89      5.56 o 
   1   3   5      885.26      899.86     11.92 o 
   2   3   5      175.48      170.78      4.99 o 
   3   3   5       16.91       15.46      2.27 o 
   4   3   5       31.37       28.66      2.91 o 
   5   3   5        7.46        9.09      2.46 o 
   6   3   5       87.07       76.05      5.88 o 
   7   3   5       40.69       39.96      8.11 o 
   8   3   5        0.35       -2.06      3.05 o 
  -9   4   5        0.02       -1.42      3.05 o 
  -8   4   5       27.04       19.27      4.14 o 
  -7   4   5       24.65       23.19      3.37 o 
  -6   4   5      291.73      292.12      8.24 o 
  -5   4   5      226.32      226.58      7.41 o 
  -4   4   5        1.98        3.69      1.54 o 
  -3   4   5       37.88       34.92      2.44 o 
  -2   4   5       58.51       56.58      2.25 o 
  -1   4   5       47.47       55.96      2.33 o 
   0   4   5       62.96       66.62      2.92 o 
   1   4   5       94.81       98.72      4.04 o 
   2   4   5       65.79       58.07      3.92 o 
   3   4   5      173.27      175.38      5.57 o 
   4   4   5       47.29       51.57      3.67 o 
   5   4   5       47.97       43.16      5.37 o 
   6   4   5       43.49       44.46      5.22 o 
   7   4   5        4.70        3.97      3.35 o 
   8   4   5       61.26       72.40     11.44 o 
  -9   5   5        1.43        3.72      4.03 o 
  -8   5   5        2.83        2.11      3.34 o 
  -7   5   5      144.75      159.02      7.05 o 
  -6   5   5        0.80        3.07      2.39 o 
  -5   5   5      319.87      318.92      8.76 o 
  -4   5   5       93.79       98.15      5.00 o 
  -3   5   5      337.64      357.42      7.36 o 
  -2   5   5      102.24      101.03      2.55 o 
  -1   5   5      128.35      131.77      3.28 o 
   0   5   5       13.08       14.82      1.74 o 
   1   5   5       37.70       33.12      2.94 o 
   2   5   5      300.45      284.81      7.07 o 
   3   5   5      259.41      276.67      7.27 o 
   4   5   5       12.88        7.98      4.48 o 
   5   5   5       23.71       15.61      6.00 o 
   6   5   5       17.32       18.09      5.56 o 
   7   5   5        0.89        4.16      3.57 o 
  -9   6   5       26.07       24.88      5.54 o 
  -8   6   5        0.03        3.35      3.21 o 
  -7   6   5        0.55       -0.33      2.71 o 
  -6   6   5       75.45       77.92      5.36 o 
  -5   6   5       18.04       18.75      3.24 o 
  -4   6   5        0.03       -1.48      1.86 o 
  -3   6   5       28.69       27.45      3.38 o 
  -2   6   5       84.98       88.39      3.54 o 
  -1   6   5       67.02       71.56      2.79 o 
   0   6   5       75.09       63.89      3.02 o 
   1   6   5        7.98        5.15      2.37 o 
   2   6   5      122.07      122.05      4.52 o 
   3   6   5        2.11       -0.52      2.27 o 
   4   6   5      115.75      104.13     11.03 o 
   5   6   5        0.67       -0.56      2.75 o 
   6   6   5       68.94       68.57      6.56 o 
   7   6   5       14.77       25.06      5.08 o 
  -8   7   5       10.49        8.37      3.73 o 
  -7   7   5       47.68       41.06      4.91 o 
  -6   7   5       46.25       46.74      4.77 o 
  -5   7   5      132.88      121.99     11.94 o 
  -4   7   5        0.04       -0.17      2.33 o 
  -3   7   5       19.40       12.76      3.06 o 
  -2   7   5       94.41      101.88      5.67 o 
  -1   7   5       20.57       16.58      2.23 o 
   0   7   5      121.68      117.49      4.17 o 
   1   7   5      213.07      211.43      6.07 o 
   2   7   5      327.63      317.22      8.67 o 
   3   7   5      101.58       91.42      6.29 o 
   4   7   5        1.33       -1.41      2.76 o 
   5   7   5        6.36        5.23      3.42 o 
   6   7   5       31.88       37.79      5.75 o 
  -7   8   5       23.69       25.13      4.55 o 
  -6   8   5       89.28      100.15      6.60 o 
  -5   8   5      345.19      341.39     10.56 o 
  -4   8   5        6.03        4.31      2.94 o 
  -3   8   5       23.07       14.37      3.42 o 
  -2   8   5       12.15        8.19      3.11 o 
  -1   8   5      182.81      172.43      7.48 o 
   0   8   5      115.29      110.72      5.30 o 
   1   8   5       53.03       59.20      3.97 o 
   2   8   5      150.60      157.36      6.68 o 
   3   8   5       56.87       57.03      5.65 o 
   4   8   5        7.13        4.68      3.96 o 
   5   8   5        8.73        9.28      4.66 o 
  -6   9   5        5.91        4.98      3.84 o 
  -5   9   5       11.46        6.37      4.43 o 
  -4   9   5       66.61       80.26      7.36 o 
  -3   9   5       45.67       31.82      4.53 o 
  -2   9   5       71.55       67.60      5.71 o 
  -1   9   5       50.81       61.50      6.68 o 
   0   9   5        4.33        3.04      4.12 o 
   1   9   5       39.22       35.02      5.20 o 
   2   9   5      129.40      154.88      8.24 o 
   3   9   5        0.00        1.78      3.08 o 
   4   9   5        3.46        0.92      3.78 o 
  -4  10   5       27.91       46.69      5.72 o 
  -3  10   5        0.04       -0.80      3.32 o 
  -2  10   5        5.53        4.15      3.63 o 
  -1  10   5       14.55       14.40      5.93 o 
   0  10   5       19.27       29.47      7.02 o 
   1  10   5        0.45       -1.70      4.80 o 
   2  10   5       31.45       29.18      5.94 o 
   3  10   5        0.96        8.96      5.13 o 
 -10   0   6        0.98        3.48      7.30 o 
  -8   0   6       28.08       20.76      7.48 o 
  -6   0   6      323.82      340.96     10.66 o 
  -4   0   6      723.56      768.06     12.87 o 
  -2   0   6     3802.47     3586.91     82.51 o 
   0   0   6        6.40        4.24      1.42 o 
   2   0   6      544.29      549.81     11.07 o 
   4   0   6      851.81      890.99     21.00 o 
   6   0   6       78.36       74.39      6.61 o 
   8   0   6        5.76        4.00      6.74 o 
 -10   1   6       24.23       13.47      6.01 o 
  -9   1   6        0.25       -2.40      4.57 o 
  -8   1   6      121.67      122.44      6.99 o 
  -7   1   6      188.05      197.06      9.76 o 
  -6   1   6      149.02      148.26      5.25 o 
  -5   1   6        4.89        5.69      1.29 o 
  -4   1   6      245.32      256.50      4.07 o 
  -3   1   6      454.11      452.92      7.04 o 
  -2   1   6     1029.26     1002.81     14.21 o 
  -1   1   6      170.47      146.24      5.52 o 
   0   1   6       38.84       41.10      1.88 o 
   1   1   6       86.23       78.85      2.53 o 
   2   1   6      202.96      211.39      5.56 o 
   3   1   6      255.54      269.52      8.03 o 
   4   1   6       15.10       11.43      2.07 o 
   5   1   6        0.00       -0.82      1.73 o 
   6   1   6        0.24        1.44      2.01 o 
   7   1   6       72.17       90.91      5.90 o 
   8   1   6       12.90       13.42      4.43 o 
 -10   2   6       10.14       11.74      5.99 o 
  -9   2   6      375.91      380.27     16.05 o 
  -8   2   6      112.69      119.51      5.93 o 
  -7   2   6      143.56      142.94      5.89 o 
  -6   2   6       28.01       30.88      3.13 o 
  -5   2   6        8.70        9.45      1.86 o 
  -4   2   6        3.61        3.65      1.49 o 
  -3   2   6       79.17       79.26      3.71 o 
  -2   2   6     1224.98     1209.28     14.81 o 
  -1   2   6     1698.19     1673.90     21.35 o 
   0   2   6     1322.55     1279.85     38.50 o 
   1   2   6       88.06       89.98      2.96 o 
   2   2   6      482.04      505.45     10.81 o 
   3   2   6       10.24        5.61      1.86 o 
   4   2   6        1.51       -0.11      1.79 o 
   5   2   6      363.92      373.47      8.25 o 
   6   2   6      115.42      127.67      8.74 o 
   7   2   6       46.67       35.39      5.46 o 
   8   2   6       24.62       39.09      7.68 o 
 -10   3   6        2.55        1.35      7.79 o 
  -9   3   6        4.76        6.95      3.43 o 
  -8   3   6      111.19      115.13      6.81 o 
  -7   3   6        1.96        3.24      2.27 o 
  -6   3   6      180.99      175.52      6.45 o 
  -5   3   6        0.73        1.91      1.31 o 
  -4   3   6        0.02        1.56      1.31 o 
  -3   3   6      103.32      103.09      3.69 o 
  -2   3   6      387.11      394.09      6.64 o 
  -1   3   6      123.15      131.93      3.20 o 
   0   3   6      216.83      225.42      4.26 o 
   1   3   6        0.56       -0.86      0.98 o 
   2   3   6        0.11        2.14      1.53 o 
   3   3   6        1.77        1.93      1.69 o 
   4   3   6       56.58       47.54      3.94 o 
   5   3   6        6.91        7.41      2.91 o 
   6   3   6      181.30      166.94     10.65 o 
   7   3   6        4.51       19.71      4.47 o 
   8   3   6        4.71        1.24      3.99 o 
  -9   4   6       11.06        8.04      3.60 o 
  -8   4   6        4.09        2.70      2.74 o 
  -7   4   6        1.19        0.84      2.33 o 
  -6   4   6        0.25       -3.09      2.06 o 
  -5   4   6      142.90      143.34      5.72 o 
  -4   4   6       37.51       32.83      2.59 o 
  -3   4   6        1.40       -0.18      1.31 o 
  -2   4   6        4.62        4.82      1.25 o 
  -1   4   6      104.29      110.63      3.58 o 
   0   4   6       61.93       72.03      3.55 o 
   1   4   6       54.94       58.29      3.30 o 
   2   4   6      352.53      345.96      7.97 o 
   3   4   6       44.82       54.93      3.73 o 
   4   4   6       94.63       85.47      9.78 o 
   5   4   6       11.87       14.40      3.40 o 
   6   4   6        0.00        1.70      2.86 o 
   7   4   6       12.49        7.83      6.87 o 
  -9   5   6        7.16        9.39      3.88 o 
  -8   5   6       11.01       13.36      3.59 o 
  -7   5   6      158.17      160.50      7.26 o 
  -6   5   6       64.83       64.41      4.82 o 
  -5   5   6        0.00       -1.32      1.97 o 
  -4   5   6      254.29      246.43      7.59 o 
  -3   5   6       10.44        9.29      1.94 o 
  -2   5   6       19.46       19.98      2.06 o 
  -1   5   6      187.68      190.18      4.91 o 
   0   5   6       45.50       46.60      2.97 o 
   1   5   6       33.32       29.41      2.71 o 
   2   5   6      742.43      754.63     13.23 o 
   3   5   6      213.15      198.32      6.42 o 
   4   5   6        6.93        2.10      2.40 o 
   5   5   6        1.85        3.12      2.87 o 
   6   5   6        2.32        3.94      3.72 o 
   7   5   6       22.99       36.72      5.60 o 
  -8   6   6       14.73        9.93      3.58 o 
  -7   6   6        6.45        7.12      3.12 o 
  -6   6   6        0.56       -3.33      2.22 o 
  -5   6   6      358.35      352.33     12.06 o 
  -4   6   6      200.91      191.92      7.16 o 
  -3   6   6       23.16       24.35      3.42 o 
  -2   6   6       12.72        9.92      1.93 o 
  -1   6   6       82.10       87.18      5.17 o 
   0   6   6      454.43      470.56      9.05 o 
   1   6   6       14.79       20.57      2.70 o 
   2   6   6       15.33       13.93      2.56 o 
   3   6   6      126.95      119.99      6.84 o 
   4   6   6        0.04       -1.58      2.53 o 
   5   6   6        2.79        8.92      3.56 o 
   6   6   6        0.41       -2.85      3.02 o 
  -8   7   6       67.14       72.63      7.74 o 
  -7   7   6        0.59        2.24      3.16 o 
  -6   7   6       54.78       57.20      5.31 o 
  -5   7   6       38.28       45.34      6.55 o 
  -4   7   6       93.29       92.64      5.79 o 
  -3   7   6       67.66       57.19      5.18 o 
  -2   7   6       25.18       28.86      3.20 o 
  -1   7   6      288.74      295.33      9.31 o 
   0   7   6       71.86       66.89      4.65 o 
   1   7   6        8.88        9.99      2.61 o 
   2   7   6       58.97       59.72      5.19 o 
   3   7   6       38.38       35.83      6.99 o 
   4   7   6        7.19        9.45      4.19 o 
   5   7   6        3.98        5.78      3.71 o 
   6   7   6        3.30        7.10      4.06 o 
  -7   8   6        1.61        3.03      3.54 o 
  -6   8   6        2.29        2.71      3.20 o 
  -5   8   6      178.26      174.69      8.18 o 
  -4   8   6        6.74        5.35      3.44 o 
  -3   8   6        0.62        1.08      2.75 o 
  -2   8   6       15.00        8.15      3.02 o 
  -1   8   6       17.04       12.31      4.07 o 
   0   8   6        0.42       -0.39      2.36 o 
   1   8   6        7.66        4.43      3.26 o 
   2   8   6       10.54        7.75      2.97 o 
   3   8   6        0.00        2.89      3.23 o 
   4   8   6       71.08       84.84      7.83 o 
   5   8   6        2.13        2.05      3.88 o 
  -6   9   6        5.07        1.59      3.64 o 
  -5   9   6      204.87      191.80     15.75 o 
  -4   9   6      176.31      182.19      8.64 o 
  -3   9   6        3.47        8.19      3.53 o 
  -2   9   6        0.00       -0.30      2.86 o 
  -1   9   6        0.40       -0.09      3.74 o 
   0   9   6        0.68        2.07      4.45 o 
   1   9   6       67.79       66.45      6.33 o 
   2   9   6       75.78       93.83      9.64 o 
   3   9   6       99.33      113.58      7.95 o 
   4   9   6        2.04        0.03      3.69 o 
  -4  10   6        9.31       10.62      4.24 o 
  -3  10   6       10.81       12.15      4.15 o 
  -2  10   6        3.81       11.43      4.12 o 
  -1  10   6       52.04       56.21      7.32 o 
   0  10   6       23.31       22.16      6.82 o 
   1  10   6       14.28       17.74      6.68 o 
   2  10   6       50.56       48.23      6.40 o 
  -9   0   7       45.23       44.64     10.59 o 
  -7   0   7       19.06        9.44      5.59 o 
  -5   0   7      552.45      566.06     10.96 o 
  -3   0   7      824.76      829.28     14.58 o 
  -1   0   7        3.41        0.63      1.34 o 
   1   0   7      738.86      722.11     12.47 o 
   3   0   7      142.02      156.53      7.80 o 
   5   0   7       25.13       23.41      4.60 o 
   7   0   7       98.01      126.76      8.29 o 
 -10   1   7       66.11       72.73      9.24 o 
  -9   1   7       20.53       22.03      6.09 o 
  -8   1   7       46.37       42.98     11.75 o 
  -7   1   7       96.49      104.15      6.28 o 
  -6   1   7       28.42       30.21      2.96 o 
  -5   1   7       95.08       95.75      5.54 o 
  -4   1   7        6.69        6.56      1.26 o 
  -3   1   7      881.30      856.93     12.07 o 
  -2   1   7        1.66        0.64      1.24 o 
  -1   1   7       87.73       88.49      3.18 o 
   0   1   7       31.97       30.34      1.74 o 
   1   1   7       13.13       18.45      1.31 o 
   2   1   7      125.98      122.50      4.71 o 
   3   1   7      125.69      118.34      4.31 o 
   4   1   7        0.53        1.76      1.59 o 
   5   1   7      139.89      123.51      5.85 o 
   6   1   7        0.05        2.61      2.78 o 
   7   1   7      111.22      135.07      7.12 o 
 -10   2   7      179.51      164.14     12.31 o 
  -9   2   7       70.56       76.12      8.59 o 
  -8   2   7       71.19       66.78      4.83 o 
  -7   2   7       35.45       35.75      3.56 o 
  -6   2   7       39.99       39.24      3.08 o 
  -5   2   7       35.98       35.83      2.81 o 
  -4   2   7       34.59       33.64      2.30 o 
  -3   2   7        3.67        5.68      1.37 o 
  -2   2   7     1324.45     1338.94     18.55 o 
  -1   2   7        0.01       -1.24      1.13 o 
   0   2   7       99.24       98.85      3.03 o 
   1   2   7       35.95       38.50      2.59 o 
   2   2   7       54.19       50.35      2.99 o 
   3   2   7        8.81        8.33      2.20 o 
   4   2   7      401.01      406.61      9.77 o 
   5   2   7        2.04        6.09      2.60 o 
   6   2   7       34.99       31.95      4.84 o 
   7   2   7        2.99        1.44      3.60 o 
 -10   3   7       39.44       30.14      7.31 o 
  -9   3   7      185.37      183.24     10.53 o 
  -8   3   7       49.07       55.43      6.07 o 
  -7   3   7      118.55      113.42      5.16 o 
  -6   3   7       37.50       32.80      3.12 o 
  -5   3   7      159.18      173.41      6.62 o 
  -4   3   7        0.51       -1.07      1.10 o 
  -3   3   7      466.61      465.91      7.63 o 
  -2   3   7      263.35      251.55      4.93 o 
  -1   3   7      404.45      419.92      7.27 o 
   0   3   7        6.14        4.11      1.17 o 
   1   3   7      127.26      137.35      4.19 o 
   2   3   7        2.06        2.08      1.78 o 
   3   3   7       11.86       14.59      2.57 o 
   4   3   7       48.93       55.60      4.14 o 
   5   3   7      510.96      510.12     14.02 o 
   6   3   7      100.48      106.81      7.39 o 
   7   3   7        0.77        3.68      3.58 o 
  -9   4   7        1.53       -1.41      3.50 o 
  -8   4   7       41.95       37.11      5.32 o 
  -7   4   7        3.71        4.92      2.39 o 
  -6   4   7      271.65      284.09     12.40 o 
  -5   4   7       29.19       28.07      3.31 o 
  -4   4   7      187.85      181.95      5.90 o 
  -3   4   7       92.17       95.91      4.07 o 
  -2   4   7        7.85        6.17      2.32 o 
  -1   4   7       76.06       77.42      3.30 o 
   0   4   7       11.49       12.39      1.91 o 
   1   4   7      151.79      153.60      4.44 o 
   2   4   7       67.18       73.59      4.20 o 
   3   4   7      113.60      117.41     11.34 o 
   4   4   7       19.94       20.14      3.78 o 
   5   4   7       23.53       25.08      4.30 o 
   6   4   7        0.58        1.19      3.75 o 
   7   4   7       42.88       55.11      6.58 o 
  -9   5   7        1.35        4.74      3.81 o 
  -8   5   7       33.94       31.78      4.21 o 
  -7   5   7      158.89      165.46     10.01 o 
  -6   5   7       75.52       65.13      4.94 o 
  -5   5   7      522.31      532.51     17.24 o 
  -4   5   7       47.03       45.63      4.02 o 
  -3   5   7        0.93        1.16      1.79 o 
  -2   5   7       49.80       57.41      3.93 o 
  -1   5   7       92.90       90.30      4.62 o 
   0   5   7      115.16      118.70      4.55 o 
   1   5   7      889.74      940.60     12.89 o 
   2   5   7       46.19       50.51      3.68 o 
   3   5   7      306.84      286.30      9.76 o 
   4   5   7        0.00       -3.30      2.43 o 
   5   5   7      118.63      104.12      7.18 o 
   6   5   7       14.81        6.10      3.69 o 
  -8   6   7       90.97       90.65      6.61 o 
  -7   6   7       10.62       10.54      3.46 o 
  -6   6   7        2.51        1.74      2.63 o 
  -5   6   7       16.09       18.50      4.79 o 
  -4   6   7        0.85       -0.52      2.39 o 
  -3   6   7        6.91        7.88      2.24 o 
  -2   6   7       11.22       10.78      2.07 o 
  -1   6   7       55.59       60.03      4.29 o 
   0   6   7      157.91      154.12      6.26 o 
   1   6   7       42.04       43.74      3.53 o 
   2   6   7      141.58      140.04      7.51 o 
   3   6   7       49.03       49.11      5.73 o 
   4   6   7        0.00        1.75      2.92 o 
   5   6   7        3.71       -1.06      2.87 o 
   6   6   7        0.73        1.00      5.41 o 
  -7   7   7        4.37        5.16      3.46 o 
  -6   7   7       60.97       65.42      5.67 o 
  -5   7   7       22.45       16.25      3.63 o 
  -4   7   7       13.65       13.04      3.84 o 
  -3   7   7        5.52        3.13      2.57 o 
  -2   7   7      105.10       92.89      5.67 o 
  -1   7   7      175.83      154.52      6.57 o 
   0   7   7        5.94        9.34      2.77 o 
   1   7   7      232.85      230.62      9.31 o 
   2   7   7       67.78       64.58      5.61 o 
   3   7   7        3.13        4.30      3.15 o 
   4   7   7      109.77      126.89     12.90 o 
   5   7   7       13.50       15.67      4.58 o 
  -7   8   7        0.18        1.47      3.57 o 
  -6   8   7        1.43        1.42      3.25 o 
  -5   8   7       34.16       30.90      4.65 o 
  -4   8   7       98.33       84.72      7.01 o 
  -3   8   7       31.78       25.70      4.13 o 
  -2   8   7        2.99        1.90      4.49 o 
  -1   8   7       22.55       17.43      5.95 o 
   0   8   7       13.69       11.57      3.14 o 
   1   8   7        6.67        8.32      4.89 o 
   2   8   7        0.19        5.40      3.58 o 
   3   8   7       35.32       40.99      5.35 o 
   4   8   7        9.10        7.20      4.00 o 
  -5   9   7        1.29        1.94      3.65 o 
  -4   9   7        3.03        3.76      3.46 o 
  -3   9   7       44.15       55.70      7.84 o 
  -2   9   7       29.12       31.23      5.76 o 
  -1   9   7        1.11        1.34      3.86 o 
   0   9   7       19.17        4.09      9.27 o 
   1   9   7       33.17       49.42      5.98 o 
   2   9   7        0.32       -1.95      3.39 o 
   3   9   7        1.59        3.53      4.16 o 
  -3  10   7        8.96        9.08      4.34 o 
  -2  10   7       14.22       15.27      5.39 o 
  -1  10   7        0.12       -0.53      4.32 o 
   0  10   7       33.06       41.38      8.27 o 
 -10   0   8        0.87       -3.82      7.21 o 
  -8   0   8        4.16       15.42      6.67 o 
  -6   0   8       64.58       60.64      8.95 o 
  -4   0   8      749.60      723.03     16.76 o 
  -2   0   8      138.63      135.09      5.26 o 
   0   0   8       61.94       64.73      3.57 o 
   2   0   8      168.93      193.92     12.57 o 
   4   0   8      775.43      832.86     21.63 o 
   6   0   8       14.25       16.76      4.19 o 
 -10   1   8       20.02       22.98      7.14 o 
  -9   1   8       93.24       98.31      9.57 o 
  -8   1   8        0.26       -4.41      3.72 o 
  -7   1   8        0.01        4.88      3.89 o 
  -6   1   8       36.99       41.73      6.25 o 
  -5   1   8        0.94        1.50      1.62 o 
  -4   1   8       39.78       37.22      2.64 o 
  -3   1   8       60.84       53.42      3.69 o 
  -2   1   8        9.42        5.58      3.29 o 
  -1   1   8      167.09      164.80      4.42 o 
   0   1   8      170.24      168.12      3.82 o 
   1   1   8       30.03       29.62      2.36 o 
   2   1   8       80.44       83.11      4.11 o 
   3   1   8       88.18       93.81      5.74 o 
   4   1   8        0.79        0.90      2.07 o 
   5   1   8       95.52       83.03      6.34 o 
   6   1   8        9.02        4.29      2.62 o 
   7   1   8       12.37       15.31      5.32 o 
 -10   2   8        0.19        1.10      5.58 o 
  -9   2   8        1.19        4.17      4.85 o 
  -8   2   8       39.95       35.61      6.42 o 
  -7   2   8        3.00        3.22      2.99 o 
  -6   2   8        6.69        4.81      2.10 o 
  -5   2   8       30.16       35.68      2.62 o 
  -4   2   8        0.67        0.04      1.56 o 
  -3   2   8      256.23      256.40      6.73 o 
  -2   2   8      231.94      221.48      6.03 o 
  -1   2   8      164.95      146.00      8.31 o 
   0   2   8      328.11      332.07      5.96 o 
   1   2   8       46.73       46.89      3.85 o 
   2   2   8       40.14       38.96      3.65 o 
   3   2   8       19.23       15.27      2.42 o 
   4   2   8      149.66      133.65      7.24 o 
   5   2   8       63.58       75.45      5.26 o 
   6   2   8       79.69       74.04      8.00 o 
   7   2   8        1.05       -2.81      3.57 o 
  -9   3   8       71.06       63.20      8.51 o 
  -8   3   8        0.29       -2.81      2.64 o 
  -7   3   8       65.87       67.82      4.49 o 
  -6   3   8       38.30       36.22      3.33 o 
  -5   3   8       25.18       25.67      2.95 o 
  -4   3   8        2.73        4.04      1.57 o 
  -3   3   8        5.88        2.74      1.65 o 
  -2   3   8        0.89        0.30      1.50 o 
  -1   3   8      145.37      148.36      4.18 o 
   0   3   8       27.22       24.43      3.17 o 
   1   3   8       88.28       85.16      3.52 o 
   2   3   8       72.11       68.45      3.93 o 
   3   3   8       29.89       25.53      2.94 o 
   4   3   8       17.33       12.09      2.83 o 
   5   3   8       87.08       69.55      8.73 o 
   6   3   8        9.16        8.79      3.78 o 
   7   3   8        2.49        0.83      3.88 o 
  -9   4   8        1.94       -0.91      4.84 o 
  -8   4   8      203.80      222.41     14.28 o 
  -7   4   8       11.69       18.45      3.23 o 
  -6   4   8      143.71      149.49      7.74 o 
  -5   4   8       45.49       45.46      3.63 o 
  -4   4   8      581.47      603.26      9.83 o 
  -3   4   8        2.02       -0.71      1.63 o 
  -2   4   8      384.64      375.45      8.63 o 
  -1   4   8       37.78       43.38      3.47 o 
   0   4   8       27.52       30.54      2.70 o 
   1   4   8       18.71       17.57      2.83 o 
   2   4   8      181.83      189.48      5.83 o 
   3   4   8       51.24       51.80      4.95 o 
   4   4   8        6.76        7.59      3.31 o 
   5   4   8        5.29        4.54      4.07 o 
   6   4   8       58.66       57.46      6.39 o 
  -9   5   8        6.16        0.76      3.46 o 
  -8   5   8        0.00       -0.51      2.83 o 
  -7   5   8      143.51      155.08      7.47 o 
  -6   5   8        9.47        9.28      2.71 o 
  -5   5   8       14.41       13.75      3.47 o 
  -4   5   8        0.01        0.52      1.76 o 
  -3   5   8       36.06       31.22      3.11 o 
  -2   5   8        8.46        7.05      3.72 o 
  -1   5   8       39.84       44.34      3.79 o 
   0   5   8       23.03       26.59      3.13 o 
   1   5   8        2.79        6.14      1.89 o 
   2   5   8       10.08       11.24      2.38 o 
   3   5   8       66.83       45.34      6.97 o 
   4   5   8        6.12        6.29      3.17 o 
   5   5   8        6.64       14.05      5.35 o 
   6   5   8        4.02        1.37      3.65 o 
  -8   6   8       99.37      115.77      6.63 o 
  -7   6   8        0.81        0.32      3.04 o 
  -6   6   8       78.77       72.25      5.76 o 
  -5   6   8        6.81        3.53      2.79 o 
  -4   6   8       93.25       95.98      9.13 o 
  -3   6   8       84.37       81.39      4.80 o 
  -2   6   8        5.89        3.70      2.11 o 
  -1   6   8      112.20       96.65      5.31 o 
   0   6   8      257.14      273.70      8.52 o 
   1   6   8      179.85      194.51      6.33 o 
   2   6   8      109.36      109.33      5.89 o 
   3   6   8        0.68        3.00      2.69 o 
   4   6   8        2.35        5.25      3.63 o 
   5   6   8       34.73       43.69      5.88 o 
  -7   7   8        1.74        1.90      3.42 o 
  -6   7   8       58.22       57.40      6.92 o 
  -5   7   8       21.02       22.95      4.07 o 
  -4   7   8       19.50       16.86      3.67 o 
  -3   7   8        0.98        1.13      2.62 o 
  -2   7   8      153.67      145.04      5.91 o 
  -1   7   8      133.12      134.26      6.49 o 
   0   7   8       43.42       41.48      4.42 o 
   1   7   8       22.41       24.73      4.39 o 
   2   7   8       13.65       10.52      3.72 o 
   3   7   8        4.96        1.13      3.46 o 
   4   7   8        6.52        6.62      3.39 o 
  -6   8   8        8.87        8.32      3.76 o 
  -5   8   8       22.30       23.82      4.61 o 
  -4   8   8       11.16       11.84      3.77 o 
  -3   8   8       34.34       31.98      6.33 o 
  -2   8   8        0.09       -4.19      3.23 o 
  -1   8   8        6.98        1.90      2.82 o 
   0   8   8       32.27       30.05      4.42 o 
   1   8   8       14.76        7.28      3.70 o 
   2   8   8        7.23        6.34      3.89 o 
   3   8   8        0.73        1.08      3.62 o 
  -5   9   8       41.36       50.48      6.03 o 
  -4   9   8        0.22        3.90      3.62 o 
  -3   9   8        7.93        3.34      4.34 o 
  -2   9   8       36.90       35.62      6.10 o 
  -1   9   8        7.26       10.16      4.59 o 
   0   9   8        8.73        3.65      7.75 o 
   1   9   8      113.74      123.34      8.49 o 
   2   9   8       14.86       15.40      4.94 o 
  -9   0   9       26.72       13.78      8.51 o 
  -7   0   9      163.64      152.86     14.19 o 
  -5   0   9      432.44      469.41     21.47 o 
  -3   0   9      140.05      114.30      9.58 o 
  -1   0   9        6.50        8.92      2.14 o 
   1   0   9      170.44      157.76     11.59 o 
   3   0   9       99.80      102.31     11.42 o 
   5   0   9       21.91       19.13      5.10 o 
  -9   1   9        3.23        5.02      5.31 o 
  -8   1   9        0.33       -4.54      9.84 o 
  -7   1   9       58.77       58.97      8.57 o 
  -6   1   9        0.23        6.89      3.81 o 
  -5   1   9      129.37      134.97      6.01 o 
  -4   1   9       49.74       46.71      3.14 o 
  -3   1   9      238.50      224.62      7.51 o 
  -2   1   9       50.19       47.85      2.94 o 
  -1   1   9       82.27       79.26      3.44 o 
   0   1   9        0.05        0.11      1.49 o 
   1   1   9       71.98       75.65      3.93 o 
   2   1   9       12.41       13.87      2.93 o 
   3   1   9      514.61      525.32     17.78 o 
   4   1   9        3.58        7.48      2.55 o 
   5   1   9        4.45       -1.30      2.52 o 
   6   1   9        0.09       -0.12      3.97 o 
  -9   2   9        3.30        6.48      5.51 o 
  -8   2   9      177.29      163.69     17.22 o 
  -7   2   9       40.71       48.38      6.80 o 
  -6   2   9        7.75        6.18      2.13 o 
  -5   2   9       25.66       23.51      2.42 o 
  -4   2   9      224.73      230.43      6.19 o 
  -3   2   9       55.06       51.72      4.85 o 
  -2   2   9      285.47      274.47      7.06 o 
  -1   2   9       15.19       17.28      2.33 o 
   0   2   9       20.65       22.76      4.74 o 
   1   2   9       12.29       10.42      2.07 o 
   2   2   9        5.18        5.51      2.68 o 
   3   2   9        0.64        1.24      2.13 o 
   4   2   9       40.59       35.01      4.03 o 
   5   2   9        8.40        5.74      2.87 o 
   6   2   9       49.15       42.31      5.66 o 
  -9   3   9       95.88      128.46     11.25 o 
  -8   3   9       48.73       45.54      7.38 o 
  -7   3   9       32.67       41.69      3.80 o 
  -6   3   9        0.15       -1.58      1.70 o 
  -5   3   9        0.49       -0.52      1.53 o 
  -4   3   9        5.64        7.00      1.87 o 
  -3   3   9      161.07      163.96      5.79 o 
  -2   3   9       86.46       80.87      6.91 o 
  -1   3   9      875.01      848.17     13.92 o 
   0   3   9       57.16       65.17      3.26 o 
   1   3   9      278.01      284.99      6.33 o 
   2   3   9        0.89        0.54      1.81 o 
   3   3   9       97.56       90.25      5.25 o 
   4   3   9       97.75       95.64      6.49 o 
   5   3   9       84.93       98.73      7.27 o 
   6   3   9       13.60       10.23      4.34 o 
  -9   4   9        2.02        0.42      5.80 o 
  -8   4   9       90.34      102.39      6.56 o 
  -7   4   9        5.03        4.97      2.69 o 
  -6   4   9       27.77       28.30      4.53 o 
  -5   4   9       52.64       54.23      3.77 o 
  -4   4   9        3.33        3.58      1.80 o 
  -3   4   9       20.39       19.65      2.65 o 
  -2   4   9       17.02       21.84      2.85 o 
  -1   4   9        0.00        2.81      2.31 o 
   0   4   9       80.59       85.26      3.75 o 
   1   4   9       42.33       42.11      3.12 o 
   2   4   9      187.94      181.16      6.01 o 
   3   4   9       10.98       10.70      2.50 o 
   4   4   9        4.68        4.75      3.32 o 
   5   4   9       18.31       10.74      3.88 o 
  -8   5   9        6.12        6.01      3.27 o 
  -7   5   9        0.07       -0.72      2.67 o 
  -6   5   9        5.47        0.92      2.74 o 
  -5   5   9      216.29      219.40      7.19 o 
  -4   5   9       42.55       36.99      3.17 o 
  -3   5   9        0.51       -0.06      1.94 o 
  -2   5   9       13.25       24.42      3.89 o 
  -1   5   9       51.65       56.65      4.38 o 
   0   5   9        8.50       10.27      3.06 o 
   1   5   9      259.78      263.79      6.97 o 
   2   5   9       21.88       20.83      5.18 o 
   3   5   9        4.34        1.63      2.58 o 
   4   5   9       15.07       10.58      3.41 o 
   5   5   9       20.76       27.40     10.01 o 
  -8   6   9       48.19       56.62      5.49 o 
  -7   6   9       30.22       31.04      4.28 o 
  -6   6   9        9.48        8.08      2.92 o 
  -5   6   9        1.52       -3.35      2.23 o 
  -4   6   9       20.31       23.55      3.95 o 
  -3   6   9        3.15       -0.42      2.41 o 
  -2   6   9       95.70      109.68      6.92 o 
  -1   6   9        0.71       -0.07      2.34 o 
   0   6   9        0.49        0.91      2.50 o 
   1   6   9      137.34      142.42      6.51 o 
   2   6   9       15.13       14.58      3.35 o 
   3   6   9        3.86        5.32      3.04 o 
   4   6   9        7.74       13.85      3.85 o 
  -7   7   9        0.13        0.53      3.22 o 
  -6   7   9       62.80       64.13      6.08 o 
  -5   7   9        0.00        0.87      3.12 o 
  -4   7   9        0.73        2.52      3.00 o 
  -3   7   9        0.83        0.22      3.29 o 
  -2   7   9       47.57       48.02      8.39 o 
  -1   7   9      132.93      134.66      6.95 o 
   0   7   9      132.86      120.81      7.55 o 
   1   7   9        8.04        1.42      3.86 o 
   2   7   9        1.47        4.82      4.20 o 
   3   7   9        3.23        7.22      4.33 o 
  -5   8   9       31.37       29.94      5.02 o 
  -4   8   9       14.67       18.85      4.49 o 
  -3   8   9        8.82        3.50      5.59 o 
  -2   8   9       47.45       59.91      9.03 o 
  -1   8   9       19.33       17.82      6.01 o 
   0   8   9        3.23        2.87      3.18 o 
   1   8   9       36.85       44.75      5.90 o 
   2   8   9       19.61       23.55      5.30 o 
  -3   9   9        0.56        6.06      4.62 o 
  -2   9   9       25.07       25.63      6.06 o 
  -1   9   9       32.51       33.99      6.42 o 
   0   9   9        1.45       10.81      8.38 o 
  -8   0  10       52.47       66.57     11.91 o 
  -6   0  10       15.37       23.97      7.57 o 
  -4   0  10      318.66      322.73     17.26 o 
  -2   0  10        2.97       -0.78      2.02 o 
   0   0  10       49.26       49.07      7.87 o 
   2   0  10      459.64      450.92     22.09 o 
   4   0  10      185.15      163.59     15.37 o 
   6   0  10       40.16       35.50      6.66 o 
  -9   1  10       13.19        6.81      5.90 o 
  -8   1  10        9.68       12.06      5.45 o 
  -7   1  10        0.41       -4.01      5.43 o 
  -6   1  10       64.53       72.33      8.21 o 
  -5   1  10      147.51      137.09      6.00 o 
  -4   1  10      352.94      353.51      7.84 o 
  -3   1  10      159.94      158.23      6.75 o 
  -2   1  10       86.17       85.99      3.93 o 
  -1   1  10        0.07       -0.13      1.51 o 
   0   1  10       40.42       40.73      3.31 o 
   1   1  10      166.69      167.32      9.29 o 
   2   1  10        3.43       -1.31      2.56 o 
   3   1  10       15.73       15.25      3.52 o 
   4   1  10       71.01       76.45      5.58 o 
   5   1  10        0.65        3.27      3.14 o 
   6   1  10       53.95       63.17      5.99 o 
  -9   2  10        0.27       -3.37      4.97 o 
  -8   2  10       45.31       35.39     10.64 o 
  -7   2  10        1.35        2.87      4.65 o 
  -6   2  10       51.47       59.66      5.29 o 
  -5   2  10        6.90        3.20      1.96 o 
  -4   2  10       30.11       29.82      3.29 o 
  -3   2  10       78.69       74.79      4.32 o 
  -2   2  10       10.76        5.97      3.39 o 
  -1   2  10       36.34       40.85      3.53 o 
   0   2  10       42.00       35.12      3.86 o 
   1   2  10        3.37        3.71      2.13 o 
   2   2  10        5.98        6.25      2.51 o 
   3   2  10       14.71       13.71      3.11 o 
   4   2  10        5.84        4.35      2.83 o 
   5   2  10        2.08        3.69      2.95 o 
  -9   3  10       83.57       85.40     24.94 o 
  -8   3  10       76.34       66.38      8.62 o 
  -7   3  10       17.05       10.42      4.69 o 
  -6   3  10        4.33        3.64      2.55 o 
  -5   3  10      171.77      183.52      5.52 o 
  -4   3  10       94.07       94.93      4.53 o 
  -3   3  10      171.05      168.42      6.24 o 
  -2   3  10       38.28       28.88      3.94 o 
  -1   3  10       26.25       23.47      3.18 o 
   0   3  10      164.92      167.33      5.46 o 
   1   3  10      120.38      128.23      4.67 o 
   2   3  10       76.87       73.70      4.32 o 
   3   3  10       12.24       10.46      2.96 o 
   4   3  10       55.74       56.22      5.02 o 
   5   3  10       44.70       61.93      8.77 o 
  -8   4  10        1.85       -1.05      5.12 o 
  -7   4  10      205.15      197.09      7.67 o 
  -6   4  10      299.63      310.32      8.57 o 
  -5   4  10       96.21      102.73      8.50 o 
  -4   4  10        6.70        3.01      2.12 o 
  -3   4  10      218.59      221.40      7.21 o 
  -2   4  10      268.31      266.84      9.53 o 
  -1   4  10      117.53      111.39      7.74 o 
   0   4  10       52.76       39.22      4.92 o 
   1   4  10      167.26      190.54      5.71 o 
   2   4  10      346.68      382.93     12.08 o 
   3   4  10       49.27       50.62      5.93 o 
   4   4  10      321.73      334.31     12.11 o 
   5   4  10       98.96       90.21      7.58 o 
  -8   5  10        8.69        3.16      3.84 o 
  -7   5  10       22.17       14.54      3.36 o 
  -6   5  10       38.66       38.37      4.11 o 
  -5   5  10        0.34       -1.18      2.33 o 
  -4   5  10        8.97       10.42      2.58 o 
  -3   5  10       25.42       19.81      3.50 o 
  -2   5  10       21.56       29.46      4.51 o 
  -1   5  10       56.55       63.19      5.63 o 
   0   5  10       57.39       59.54      4.28 o 
   1   5  10       43.06       33.69      5.82 o 
   2   5  10        0.07        0.93      2.20 o 
   3   5  10        2.50        3.81      2.73 o 
   4   5  10        4.38        2.36      4.80 o 
  -7   6  10       19.15       15.84      4.98 o 
  -6   6  10       71.07       75.23      5.48 o 
  -5   6  10        4.68        7.36      3.10 o 
  -4   6  10        0.34        0.24      3.24 o 
  -3   6  10        1.07        1.31      2.75 o 
  -2   6  10      337.90      353.09     12.01 o 
  -1   6  10        4.93        4.67      2.81 o 
   0   6  10      152.24      162.99     11.17 o 
   1   6  10       89.99       87.86      5.29 o 
   2   6  10       34.39       23.32      4.64 o 
   3   6  10       32.43       35.48      5.56 o 
  -6   7  10       38.80       37.26      4.67 o 
  -5   7  10       14.45       16.27      4.31 o 
  -4   7  10       28.20       19.77      4.83 o 
  -3   7  10       49.57       37.58      5.94 o 
  -2   7  10        7.96       10.05      3.67 o 
  -1   7  10       12.07       12.38      3.51 o 
   0   7  10       21.98       18.17      3.40 o 
   1   7  10       31.27       27.97      5.12 o 
   2   7  10       47.36       38.91      6.59 o 
  -4   8  10        4.89        5.77      4.55 o 
  -3   8  10        3.57        9.24      4.63 o 
  -2   8  10        0.64       -3.26      3.92 o 
  -1   8  10        2.33        0.69      4.92 o 
   0   8  10        0.33       -1.79      4.40 o 
   1   8  10       47.10       32.68      5.81 o 
  -9   0  11       50.13       73.88     13.31 o 
  -7   0  11        8.03       17.16      7.18 o 
  -5   0  11       87.75       84.59     10.71 o 
  -3   0  11       70.26       68.74      8.04 o 
  -1   0  11       98.30      111.07      7.01 o 
   1   0  11       38.57       54.49      9.22 o 
   3   0  11        8.15       16.15      7.21 o 
   5   0  11       15.60       10.53     10.45 o 
  -9   1  11        0.96       -3.84      5.35 o 
  -8   1  11        0.01        7.78      5.36 o 
  -7   1  11       17.58       20.96      5.86 o 
  -6   1  11        2.45        0.35      2.79 o 
  -5   1  11       90.44       88.21      6.15 o 
  -4   1  11       62.65       62.12      4.44 o 
  -3   1  11        0.17       -0.35      1.80 o 
  -2   1  11        0.79       -1.48      1.63 o 
  -1   1  11       48.14       48.72      3.97 o 
   0   1  11        1.77        1.88      2.67 o 
   1   1  11       92.32       96.35     12.98 o 
   2   1  11        7.40        7.22      3.65 o 
   3   1  11      223.84      202.63     16.85 o 
   4   1  11        0.19        2.53      3.59 o 
   5   1  11       30.06       28.84      4.80 o 
  -8   2  11       14.24       26.67     10.47 o 
  -7   2  11        0.70        2.82      4.55 o 
  -6   2  11       20.71       20.21      3.45 o 
  -5   2  11       15.35       13.23      3.99 o 
  -4   2  11       97.55       93.05      4.63 o 
  -3   2  11        0.06       -0.67      2.14 o 
  -2   2  11      136.67      130.34      5.88 o 
  -1   2  11       75.70       80.29      5.65 o 
   0   2  11       75.50       70.00      4.96 o 
   1   2  11        0.00        1.35      2.76 o 
   2   2  11      113.40      126.17      9.31 o 
   3   2  11        0.01       -0.24      2.45 o 
   4   2  11       47.30       48.17      4.99 o 
   5   2  11        2.72        2.67      3.23 o 
  -8   3  11        3.80        6.93      5.48 o 
  -7   3  11       13.77       17.25      4.74 o 
  -6   3  11       30.35       30.00      3.94 o 
  -5   3  11      227.91      230.39      7.11 o 
  -4   3  11       67.01       69.49      4.96 o 
  -3   3  11      121.04      116.36      6.73 o 
  -2   3  11       27.36       23.28      3.90 o 
  -1   3  11       45.76       53.59      4.38 o 
   0   3  11        7.94        8.66      2.64 o 
   1   3  11       97.40       94.97      6.21 o 
   2   3  11       61.28       68.25      5.10 o 
   3   3  11        9.26        4.28      2.92 o 
   4   3  11        0.95       -1.56      2.74 o 
  -8   4  11       89.09       90.93     10.34 o 
  -7   4  11        3.27       -2.79      4.82 o 
  -6   4  11        0.83       -1.44      2.64 o 
  -5   4  11       32.49       35.03      3.65 o 
  -4   4  11        6.02        6.97      2.49 o 
  -3   4  11       31.27       27.40      4.39 o 
  -2   4  11        2.43        2.53      2.91 o 
  -1   4  11        1.66        3.03      2.40 o 
   0   4  11        1.18        1.66      2.32 o 
   1   4  11        0.25        1.91      2.27 o 
   2   4  11        7.05        6.06      2.83 o 
   3   4  11        3.06        1.58      2.65 o 
   4   4  11       18.16       16.68      4.45 o 
  -7   5  11       12.38       15.75      3.74 o 
  -6   5  11        6.50        5.70      2.87 o 
  -5   5  11      148.60      142.00      7.19 o 
  -4   5  11       18.68       19.24      3.56 o 
  -3   5  11       60.88       54.49      4.88 o 
  -2   5  11        0.15       -2.82      2.86 o 
  -1   5  11      149.41      165.39      7.36 o 
   0   5  11       11.76        9.69      2.99 o 
   1   5  11       38.26       45.49      4.28 o 
   2   5  11        1.56        3.67      3.61 o 
   3   5  11        0.86        2.83      4.23 o 
  -6   6  11       13.96       13.45      3.68 o 
  -5   6  11        0.13        4.05      4.11 o 
  -4   6  11        2.00        0.96      3.65 o 
  -3   6  11       53.27       53.77      5.31 o 
  -2   6  11      192.26      209.33     13.89 o 
  -1   6  11       81.51       93.03      7.37 o 
   0   6  11        4.76        3.52      2.64 o 
   1   6  11        0.81        0.51      2.82 o 
   2   6  11        8.91        7.39      4.16 o 
  -5   7  11       18.30       18.48      5.41 o 
  -4   7  11       24.20       31.90      5.63 o 
  -3   7  11       16.31       15.00      5.66 o 
  -2   7  11       17.78       15.16      4.15 o 
  -1   7  11       66.05       89.12      7.81 o 
   0   7  11       31.59       36.66      4.38 o 
   1   7  11        0.83        3.11      3.86 o 
  -2   8  11        0.00        1.90      4.68 o 
  -1   8  11       19.56       30.73      7.66 o 
  -8   0  12       15.72       15.91      8.85 o 
  -6   0  12       40.02       21.52      8.38 o 
  -4   0  12       60.08       46.61      6.21 o 
  -2   0  12       32.49       34.50     10.17 o 
   0   0  12        7.70        1.94      4.49 o 
   2   0  12      433.68      444.33     24.39 o 
   4   0  12        2.07        9.29      7.50 o 
  -8   1  12       70.23       76.85      9.61 o 
  -7   1  12       15.65       14.26      4.31 o 
  -6   1  12      119.86      104.44      7.18 o 
  -5   1  12       13.22       11.89      3.46 o 
  -4   1  12        5.66        3.91      2.41 o 
  -3   1  12        1.80        5.77      2.25 o 
  -2   1  12        7.23        4.27      2.40 o 
  -1   1  12        0.60        2.86      3.11 o 
   0   1  12        6.94        5.06      3.60 o 
   1   1  12       14.54       12.85     10.30 o 
   2   1  12       70.57       83.92      8.70 o 
   3   1  12        0.06       -0.45      5.91 o 
   4   1  12       51.65       60.93      6.90 o 
  -8   2  12        0.18        7.70      7.44 o 
  -7   2  12        6.70        6.13      5.67 o 
  -6   2  12       31.72       38.75      7.97 o 
  -5   2  12       37.64       30.58      3.96 o 
  -4   2  12        6.74        3.74      2.66 o 
  -3   2  12        4.64        3.01      2.52 o 
  -2   2  12      188.97      184.91      8.47 o 
  -1   2  12        1.19        3.72      2.43 o 
   0   2  12       96.36      106.42      8.87 o 
   1   2  12        0.83       -0.06      3.12 o 
   2   2  12       67.94       65.93      6.25 o 
   3   2  12        2.84        0.31      3.30 o 
   4   2  12        0.40        4.01      4.42 o 
  -7   3  12       10.16       15.19      6.28 o 
  -6   3  12        2.46       -1.57      3.80 o 
  -5   3  12       13.79       15.23      3.39 o 
  -4   3  12       32.07       31.21      4.10 o 
  -3   3  12       48.25       46.07      5.04 o 
  -2   3  12      118.15       99.56      8.20 o 
  -1   3  12        0.43       -2.26      2.28 o 
   0   3  12        0.63       -0.70      3.10 o 
   1   3  12       47.42       47.35      6.92 o 
   2   3  12       37.69       50.89      7.35 o 
   3   3  12        9.88       10.90      3.48 o 
  -7   4  12       15.05       14.90      4.98 o 
  -6   4  12       31.71       42.45      5.99 o 
  -5   4  12       58.35       58.34      4.60 o 
  -4   4  12        8.33        5.65      4.24 o 
  -3   4  12       14.77       10.74      3.60 o 
  -2   4  12      110.60      113.71      6.32 o 
  -1   4  12       60.58       58.38      4.96 o 
   0   4  12      145.92      163.94      7.45 o 
   1   4  12       31.20       39.92      6.54 o 
   2   4  12       21.57       21.60      4.61 o 
   3   4  12       60.71       61.98      6.61 o 
  -6   5  12        0.29       -1.57      3.48 o 
  -5   5  12        0.01        3.56      3.78 o 
  -4   5  12        5.13        1.81      3.01 o 
  -3   5  12       38.62       35.39      4.63 o 
  -2   5  12        0.14        1.19      3.48 o 
  -1   5  12       28.10       35.87      4.76 o 
   0   5  12        0.02        0.53      2.89 o 
   1   5  12       35.74       39.53      4.82 o 
   2   5  12        2.31        3.05      3.56 o 
  -5   6  12        0.01        5.08      4.39 o 
  -4   6  12       11.13        4.38      4.80 o 
  -3   6  12        2.25        3.92      3.34 o 
  -2   6  12       39.12       46.00      6.21 o 
  -1   6  12       74.61       87.51      6.53 o 
   0   6  12        6.90       11.11      3.75 o 
   1   6  12        4.97        3.36      3.23 o 
  -3   7  12       22.48       33.43     10.08 o 
  -2   7  12        6.81        4.52      4.72 o 
  -1   7  12        0.00       -0.92      3.46 o 
  -7   0  13        0.05       -9.30      6.20 o 
  -5   0  13      168.46      146.48     14.08 o 
  -3   0  13      154.48      154.62     14.73 o 
  -1   0  13        9.24        9.83      6.35 o 
   1   0  13       79.54       81.65     11.89 o 
   3   0  13       98.70      115.08     15.32 o 
  -7   1  13        2.17        6.36      3.99 o 
  -6   1  13       56.57       42.34      5.79 o 
  -5   1  13       26.80       21.95      5.28 o 
  -4   1  13       45.92       37.39      3.86 o 
  -3   1  13        4.17        3.02      2.70 o 
  -2   1  13       10.70        8.47      3.96 o 
  -1   1  13       26.87       35.44      6.64 o 
   0   1  13       13.81       11.73      4.53 o 
   1   1  13      115.89      130.12     10.40 o 
   2   1  13        0.01        6.37      4.35 o 
   3   1  13        7.75        3.11      4.02 o 
  -7   2  13        0.24       -1.44      5.22 o 
  -6   2  13      238.82      254.60     10.80 o 
  -5   2  13       21.01       15.43      3.77 o 
  -4   2  13        9.38        7.44      3.02 o 
  -3   2  13        8.85        9.54      3.09 o 
  -2   2  13        7.64        7.76      2.89 o 
  -1   2  13       11.20       12.17      4.57 o 
   0   2  13      155.38      150.21     14.78 o 
   1   2  13        8.06        8.99      4.33 o 
   2   2  13       30.27       25.06      4.83 o 
  -7   3  13      133.47      136.50     12.73 o 
  -6   3  13      119.90      114.43      8.23 o 
  -5   3  13       62.87       68.53      6.52 o 
  -4   3  13        0.57       -0.23      3.20 o 
  -3   3  13        0.03        0.48      2.64 o 
  -2   3  13        2.69        6.18      2.94 o 
  -1   3  13        4.33        9.91      5.12 o 
   0   3  13       84.13       74.70      8.27 o 
   1   3  13      297.45      356.26     32.18 o 
   2   3  13        1.46        1.37      4.02 o 
  -6   4  13        0.44       -6.18      5.08 o 
  -5   4  13        7.57       10.99      5.60 o 
  -4   4  13       26.50       19.33      4.05 o 
  -3   4  13       35.13       31.06      5.89 o 
  -2   4  13      124.04      104.04     12.24 o 
  -1   4  13        1.69        2.35      3.05 o 
   0   4  13       15.60       16.51      5.22 o 
   1   4  13       13.66       14.29      5.47 o 
  -5   5  13        2.40        2.22      4.28 o 
  -4   5  13       41.08       26.69      5.70 o 
  -3   5  13      371.83      396.25     13.75 o 
  -2   5  13       21.66       17.33      3.96 o 
  -1   5  13        1.73        4.93      3.27 o 
   0   5  13        2.54       -1.39      4.00 o 
  -3   6  13       17.63       19.62      5.45 o 
  -2   6  13        5.49        3.78      3.52 o 
  -1   6  13       35.81       42.44      8.44 o 
  -6   0  14       20.98       18.04      7.23 o 
  -4   0  14        5.17        3.01      5.44 o 
  -2   0  14        2.56        1.59      4.98 o 
   0   0  14      147.26      198.99     18.11 o 
  -6   1  14       78.02       61.72      5.86 o 
  -5   1  14       49.84       47.37      6.09 o 
  -4   1  14        6.80        4.94      3.76 o 
  -3   1  14        4.78        3.11      4.06 o 
  -2   1  14       60.29       67.19      8.02 o 
  -1   1  14       10.17        2.65      3.88 o 
   0   1  14        1.93        5.01      4.35 o 
   1   1  14       21.20       25.31      8.47 o 
  -6   2  14       26.93       23.05      5.21 o 
  -5   2  14      132.96      148.20      7.78 o 
  -4   2  14        4.49        3.11      2.95 o 
  -3   2  14        2.33       -0.08      2.80 o 
  -2   2  14       22.94       19.63      5.40 o 
  -1   2  14       21.48       25.73      5.92 o 
   0   2  14       69.83       77.48      9.00 o 
   1   2  14       71.93       75.28      9.08 o 
  -5   3  14       14.25       13.66      4.84 o 
  -4   3  14        3.31        2.52      3.26 o 
  -3   3  14        9.05        6.16      3.26 o 
  -2   3  14       28.18       31.82      6.41 o 
  -1   3  14        1.52       -0.69      4.07 o 
   0   3  14       13.60        6.74      4.69 o 
  -4   4  14       10.65        9.09      4.43 o 
  -3   4  14        0.39        0.26      3.00 o 
  -2   4  14       27.89       31.81      4.91 o 
  -1   4  14        1.49       -1.47      4.53 o 
  -3   0  15        8.08       13.19      7.38 o 
  -1   0  15       11.03        6.01      6.30 o 
  -4   1  15        0.20       -2.20      4.00 o 
  -3   1  15       72.76       57.49     15.05 o 
  -2   1  15        0.16        2.15      4.26 o 
  -1   1  15        0.15       -0.26      3.96 o 
  -4   2  15       11.27       10.72      5.66 o 
  -3   2  15       15.95       19.05      5.69 o 
  -2   2  15        2.24        0.00      4.05 o 
                                                 
